# Supplementary material for: Allosteric Communication Occurs via Networks of Tertiary and Quaternary Motions in Proteins
Source: PLoS Comput Biol. 2009 Feb 20;5(2):e1000293. doi: 10.1371/journal.pcbi.1000293 (PMC2634971; doi:10.1371/journal.pcbi.1000293)
Supplement: Dataset S1 — This set contains 51 directories, one for each protein in the allostery benchmark. Within a protein's directory, there are four files: (1) A pymol script (.pml extension) highlighting the rigid bodies and flexible segments. The selection name for each rigid body or flexible segment indicates its position in the quaternary network (QN). Just open the pdb file for either structure of the allosteric protein (the inactive pdb is the first pdb code in the pymol script file name and the active pdb is the second) and run the pymol script. (2) the QN GML - graph modeling language (GML) format of the QN for the protein. In the README file in the top-level directory are instructions for laying out these graphs with the freely available program yEd (http://www.yworks.com). (3) the QN residue lists - chain identifiers and residue ranges for each rigid body and flexible segment in the QN and GCN. (4) the GCN GML. Lay out these GML files according to the instructions in the README. (0.16 MB ZIP) [file pcbi.1000293.s001.zip]

Archive with 257 entries (205 files):
- PlosCBsupp_indexed/
- PlosCBsupp_indexed/anthranilate_synthase/
- PlosCBsupp_indexed/anthranilate_synthase/1I7S-1I7Q_GCN.1.0.gml
- PlosCBsupp_indexed/anthranilate_synthase/1I7S-1I7Q_QN.1.0.gml
- PlosCBsupp_indexed/anthranilate_synthase/1I7S-1I7Q_QN.1.0.resLists
- PlosCBsupp_indexed/anthranilate_synthase/1I7S-1I7Q_RBs.1.0.pml
- PlosCBsupp_indexed/AraC/
- PlosCBsupp_indexed/AraC/1XJA-2ARC_GCN.0.8.gml
- PlosCBsupp_indexed/AraC/1XJA-2ARC_QN.0.8.gml
- PlosCBsupp_indexed/AraC/1XJA-2ARC_QN.0.8.resLists
- PlosCBsupp_indexed/AraC/1XJA-2ARC_RBs.0.8.pml
- PlosCBsupp_indexed/arf1/
- PlosCBsupp_indexed/arf1/1HUR_A-arfpnp_A_GCN.0.8.gml
- PlosCBsupp_indexed/arf1/1HUR_A-arfpnp_A_QN.0.8.gml
- PlosCBsupp_indexed/arf1/1HUR_A-arfpnp_A_QN.0.8.resLists
- PlosCBsupp_indexed/arf1/1HUR_A-arfpnp_A_RBs.0.8.pml
- PlosCBsupp_indexed/arf6/
- PlosCBsupp_indexed/arf6/1E0S-1HFV_A_GCN.0.8.gml
- PlosCBsupp_indexed/arf6/1E0S-1HFV_A_QN.0.8.gml
- PlosCBsupp_indexed/arf6/1E0S-1HFV_A_QN.0.8.resLists
- PlosCBsupp_indexed/arf6/1E0S-1HFV_A_RBs.0.8.pml
- PlosCBsupp_indexed/ArgR/
- PlosCBsupp_indexed/ArgR/1XXC-1XXA_GCN.0.8.gml
- PlosCBsupp_indexed/ArgR/1XXC-1XXA_QN.0.8.gml
- PlosCBsupp_indexed/ArgR/1XXC-1XXA_QN.0.8.resLists
- PlosCBsupp_indexed/ArgR/1XXC-1XXA_RBs.0.8.pml
- PlosCBsupp_indexed/ATCase/
- PlosCBsupp_indexed/ATCase/1RAC-1D09_GCN.0.8.gml
- PlosCBsupp_indexed/ATCase/1RAC-1D09_QN.0.8.gml
- PlosCBsupp_indexed/ATCase/1RAC-1D09_QN.0.8.resLists
- PlosCBsupp_indexed/ATCase/1RAC-1D09_RBs.0.8.pml
- PlosCBsupp_indexed/ATP-PRT/
- PlosCBsupp_indexed/ATP-PRT/1NH8-1NH7_GCN.1.0.gml
- PlosCBsupp_indexed/ATP-PRT/1NH8-1NH7_QN.1.0.gml
- PlosCBsupp_indexed/ATP-PRT/1NH8-1NH7_QN.1.0.resLists
- PlosCBsupp_indexed/ATP-PRT/1NH8-1NH7_RBs.1.0.pml
- PlosCBsupp_indexed/ATP_sulfurylase/
- PlosCBsupp_indexed/ATP_sulfurylase/1M8P-1I2D_GCN.1.0.gml
- PlosCBsupp_indexed/ATP_sulfurylase/1M8P-1I2D_QN.1.0.gml
- PlosCBsupp_indexed/ATP_sulfurylase/1M8P-1I2D_QN.1.0.resLists
- PlosCBsupp_indexed/ATP_sulfurylase/1M8P-1I2D_RBs.1.0.pml
- PlosCBsupp_indexed/BioR/
- PlosCBsupp_indexed/BioR/1BIA-1HXD_A_GCN.0.8.gml
- PlosCBsupp_indexed/BioR/1BIA-1HXD_A_QN.0.8.gml
- PlosCBsupp_indexed/BioR/1BIA-1HXD_A_QN.0.8.resLists
- PlosCBsupp_indexed/BioR/1BIA-1HXD_A_RBs.0.8.pml
- PlosCBsupp_indexed/caspase/
- PlosCBsupp_indexed/caspase/1SHJ-1F1J_GCN.0.8.gml
- PlosCBsupp_indexed/caspase/1SHJ-1F1J_QN.0.8.gml
- PlosCBsupp_indexed/caspase/1SHJ-1F1J_QN.0.8.resLists
- PlosCBsupp_indexed/caspase/1SHJ-1F1J_RBs.0.8.pml
- PlosCBsupp_indexed/cdc42/
- PlosCBsupp_indexed/cdc42/1AN0_A-1NF3_A_GCN.0.8.gml
- PlosCBsupp_indexed/cdc42/1AN0_A-1NF3_A_QN.0.8.gml
- PlosCBsupp_indexed/cdc42/1AN0_A-1NF3_A_QN.0.8.resLists
- PlosCBsupp_indexed/cdc42/1AN0_A-1NF3_A_RBs.0.8.pml
- PlosCBsupp_indexed/CheY/
- PlosCBsupp_indexed/CheY/3CHY-1FQW_A_GCN.0.8.gml
- PlosCBsupp_indexed/CheY/3CHY-1FQW_A_QN.0.8.gml
- PlosCBsupp_indexed/CheY/3CHY-1FQW_A_QN.0.8.resLists
- PlosCBsupp_indexed/CheY/3CHY-1FQW_A_RBs.0.8.pml
- PlosCBsupp_indexed/chorismate_mutase/
- PlosCBsupp_indexed/chorismate_mutase/2CSM-1CSM_GCN.0.8.gml
- PlosCBsupp_indexed/chorismate_mutase/2CSM-1CSM_QN.0.8.gml
- PlosCBsupp_indexed/chorismate_mutase/2CSM-1CSM_QN.0.8.resLists
- PlosCBsupp_indexed/chorismate_mutase/2CSM-1CSM_RBs.0.8.pml
- PlosCBsupp_indexed/DAHP_synthase/
- PlosCBsupp_indexed/DAHP_synthase/1KFL-1N8F_GCN.0.5.gml
- PlosCBsupp_indexed/DAHP_synthase/1KFL-1N8F_QN.0.5.gml
- PlosCBsupp_indexed/DAHP_synthase/1KFL-1N8F_QN.0.5.resLists
- PlosCBsupp_indexed/DAHP_synthase/1KFL-1N8F_RBs.0.5.pml
- PlosCBsupp_indexed/DctD/
- PlosCBsupp_indexed/DctD/1L5Z-1L5Y_A_GCN.0.8.gml
- PlosCBsupp_indexed/DctD/1L5Z-1L5Y_A_QN.0.8.gml
- PlosCBsupp_indexed/DctD/1L5Z-1L5Y_A_QN.0.8.resLists
- PlosCBsupp_indexed/DctD/1L5Z-1L5Y_A_RBs.0.8.pml
- PlosCBsupp_indexed/EfTu/
- PlosCBsupp_indexed/EfTu/1TUI_whole-1EFT_whole_GCN.0.8.gml
- PlosCBsupp_indexed/EfTu/1TUI_whole-1EFT_whole_QN.0.8.gml
- PlosCBsupp_indexed/EfTu/1TUI_whole-1EFT_whole_QN.0.8.resLists
- PlosCBsupp_indexed/EfTu/1TUI_whole-1EFT_whole_RBs.0.8.pml
- PlosCBsupp_indexed/ERK2/
- PlosCBsupp_indexed/ERK2/1ERK-2ERK_GCN.0.8.gml
- PlosCBsupp_indexed/ERK2/1ERK-2ERK_QN.0.8.gml
- PlosCBsupp_indexed/ERK2/1ERK-2ERK_QN.0.8.resLists
- PlosCBsupp_indexed/ERK2/1ERK-2ERK_RBs.0.8.pml
- PlosCBsupp_indexed/FBPase-1/
- PlosCBsupp_indexed/FBPase-1/1EYJ-1EYI_GCN.0.8.gml
- PlosCBsupp_indexed/FBPase-1/1EYJ-1EYI_QN.0.8.gml
- PlosCBsupp_indexed/FBPase-1/1EYJ-1EYI_QN.0.8.resLists
- PlosCBsupp_indexed/FBPase-1/1EYJ-1EYI_RBs.0.8.pml
- PlosCBsupp_indexed/fixJ/
- PlosCBsupp_indexed/fixJ/1DBW_A-1D5W_A_GCN.0.8.gml
- PlosCBsupp_indexed/fixJ/1DBW_A-1D5W_A_QN.0.8.gml
- PlosCBsupp_indexed/fixJ/1DBW_A-1D5W_A_QN.0.8.resLists
- PlosCBsupp_indexed/fixJ/1DBW_A-1D5W_A_RBs.0.8.pml
- PlosCBsupp_indexed/Gi/
- PlosCBsupp_indexed/Gi/1GDD-1GIA_GCN.0.8.gml
- PlosCBsupp_indexed/Gi/1GDD-1GIA_QN.0.8.gml
- PlosCBsupp_indexed/Gi/1GDD-1GIA_QN.0.8.resLists
- PlosCBsupp_indexed/Gi/1GDD-1GIA_RBs.0.8.pml
- PlosCBsupp_indexed/glcN-6-P_deaminase/
- PlosCBsupp_indexed/glcN-6-P_deaminase/1CD5-1HOT_GCN.0.8.gml
- PlosCBsupp_indexed/glcN-6-P_deaminase/1CD5-1HOT_QN.0.8.gml
- PlosCBsupp_indexed/glcN-6-P_deaminase/1CD5-1HOT_QN.0.8.resLists
- PlosCBsupp_indexed/glcN-6-P_deaminase/1CD5-1HOT_RBs.0.8.pml
- PlosCBsupp_indexed/glycogen_phosphorylase/
- PlosCBsupp_indexed/glycogen_phosphorylase/1GPB-7GPB_AB_GCN.0.8.gml
- PlosCBsupp_indexed/glycogen_phosphorylase/1GPB-7GPB_AB_QN.0.8.gml
- PlosCBsupp_indexed/glycogen_phosphorylase/1GPB-7GPB_AB_QN.0.8.resLists
- PlosCBsupp_indexed/glycogen_phosphorylase/1GPB-7GPB_AB_RBs.0.8.pml
- PlosCBsupp_indexed/Gt/
- PlosCBsupp_indexed/Gt/1TAG-1TND_A_GCN.0.8.gml
- PlosCBsupp_indexed/Gt/1TAG-1TND_A_QN.0.8.gml
- PlosCBsupp_indexed/Gt/1TAG-1TND_A_QN.0.8.resLists
- PlosCBsupp_indexed/Gt/1TAG-1TND_A_RBs.0.8.pml
- PlosCBsupp_indexed/GTP_cyclohydrolase_I/
- PlosCBsupp_indexed/GTP_cyclohydrolase_I/1WPL-1IS7_GCN.0.8.gml
- PlosCBsupp_indexed/GTP_cyclohydrolase_I/1WPL-1IS7_QN.0.8.gml
- PlosCBsupp_indexed/GTP_cyclohydrolase_I/1WPL-1IS7_QN.0.8.resLists
- PlosCBsupp_indexed/GTP_cyclohydrolase_I/1WPL-1IS7_RBs.0.8.pml
- PlosCBsupp_indexed/hemoglobin/
- PlosCBsupp_indexed/hemoglobin/4HHB-1HHO_GCN.0.5.gml
- PlosCBsupp_indexed/hemoglobin/4HHB-1HHO_QN.0.5.gml
- PlosCBsupp_indexed/hemoglobin/4HHB-1HHO_QN.0.5.resLists
- PlosCBsupp_indexed/hemoglobin/4HHB-1HHO_RBs.0.5.pml
- PlosCBsupp_indexed/IGRK/
- PlosCBsupp_indexed/IGRK/1P4O_A-1K3A_GCN.0.8.gml
- PlosCBsupp_indexed/IGRK/1P4O_A-1K3A_QN.0.8.gml
- PlosCBsupp_indexed/IGRK/1P4O_A-1K3A_QN.0.8.resLists
- PlosCBsupp_indexed/IGRK/1P4O_A-1K3A_RBs.0.8.pml
- PlosCBsupp_indexed/IRK/
- PlosCBsupp_indexed/IRK/1IRK-1IR3_GCN.0.8.gml
- PlosCBsupp_indexed/IRK/1IRK-1IR3_QN.0.8.gml
- PlosCBsupp_indexed/IRK/1IRK-1IR3_QN.0.8.resLists
- PlosCBsupp_indexed/IRK/1IRK-1IR3_RBs.0.8.pml
- PlosCBsupp_indexed/LacR/
- PlosCBsupp_indexed/LacR/1TLF_AB-1EFA_GCN.0.8.gml
- PlosCBsupp_indexed/LacR/1TLF_AB-1EFA_QN.0.8.gml
- PlosCBsupp_indexed/LacR/1TLF_AB-1EFA_QN.0.8.resLists
- PlosCBsupp_indexed/LacR/1TLF_AB-1EFA_RBs.0.8.pml
- PlosCBsupp_indexed/lactate_DH/
- PlosCBsupp_indexed/lactate_DH/1LTT-1LTR_GCN.0.8.gml
- PlosCBsupp_indexed/lactate_DH/1LTT-1LTR_QN.0.8.gml
- PlosCBsupp_indexed/lactate_DH/1LTT-1LTR_QN.0.8.resLists
- PlosCBsupp_indexed/lactate_DH/1LTT-1LTR_RBs.0.8.pml
- PlosCBsupp_indexed/MetR/
- PlosCBsupp_indexed/MetR/1CMB-1CMA_GCN.0.8.gml
- PlosCBsupp_indexed/MetR/1CMB-1CMA_QN.0.8.gml
- PlosCBsupp_indexed/MetR/1CMB-1CMA_QN.0.8.resLists
- PlosCBsupp_indexed/MetR/1CMB-1CMA_RBs.0.8.pml
- PlosCBsupp_indexed/NAD-malic_enzyme/
- PlosCBsupp_indexed/NAD-malic_enzyme/1QR6-1PJ2_GCN.0.8.gml
- PlosCBsupp_indexed/NAD-malic_enzyme/1QR6-1PJ2_QN.0.8.gml
- PlosCBsupp_indexed/NAD-malic_enzyme/1QR6-1PJ2_QN.0.8.resLists
- PlosCBsupp_indexed/NAD-malic_enzyme/1QR6-1PJ2_RBs.0.8.pml
- PlosCBsupp_indexed/OxyR/
- PlosCBsupp_indexed/OxyR/1I69-1I6A_GCN.0.8.gml
- PlosCBsupp_indexed/OxyR/1I69-1I6A_QN.0.8.gml
- PlosCBsupp_indexed/OxyR/1I69-1I6A_QN.0.8.resLists
- PlosCBsupp_indexed/OxyR/1I69-1I6A_RBs.0.8.pml
- PlosCBsupp_indexed/phosphofructokinase/
- PlosCBsupp_indexed/phosphofructokinase/6PFK-4PFK_GCN.0.5.gml
- PlosCBsupp_indexed/phosphofructokinase/6PFK-4PFK_QN.0.5.gml
- PlosCBsupp_indexed/phosphofructokinase/6PFK-4PFK_QN.0.5.resLists
- PlosCBsupp_indexed/phosphofructokinase/6PFK-4PFK_RBs.0.5.pml
- PlosCBsupp_indexed/phosphoglycerate_DH/
- PlosCBsupp_indexed/phosphoglycerate_DH/1PSD-1YBA_GCN.0.8.gml
- PlosCBsupp_indexed/phosphoglycerate_DH/1PSD-1YBA_QN.0.8.gml
- PlosCBsupp_indexed/phosphoglycerate_DH/1PSD-1YBA_QN.0.8.resLists
- PlosCBsupp_indexed/phosphoglycerate_DH/1PSD-1YBA_RBs.0.8.pml
- PlosCBsupp_indexed/PKB/
- PlosCBsupp_indexed/PKB/1GZK-1O6K_GCN.0.8.gml
- PlosCBsupp_indexed/PKB/1GZK-1O6K_QN.0.8.gml
- PlosCBsupp_indexed/PKB/1GZK-1O6K_QN.0.8.resLists
- PlosCBsupp_indexed/PKB/1GZK-1O6K_RBs.0.8.pml
- PlosCBsupp_indexed/PTP1B/
- PlosCBsupp_indexed/PTP1B/1T48-1PTY_GCN.0.8.gml
- PlosCBsupp_indexed/PTP1B/1T48-1PTY_QN.0.8.gml
- PlosCBsupp_indexed/PTP1B/1T48-1PTY_QN.0.8.resLists
- PlosCBsupp_indexed/PTP1B/1T48-1PTY_RBs.0.8.pml
- PlosCBsupp_indexed/PurR/
- PlosCBsupp_indexed/PurR/1DBQ-1WET_GCN.1.0.gml
- PlosCBsupp_indexed/PurR/1DBQ-1WET_QN.1.0.gml
- PlosCBsupp_indexed/PurR/1DBQ-1WET_QN.1.0.resLists
- PlosCBsupp_indexed/PurR/1DBQ-1WET_RBs.1.0.pml
- PlosCBsupp_indexed/rab11/
- PlosCBsupp_indexed/rab11/1OIV_A-1OIW_GCN.0.8.gml
- PlosCBsupp_indexed/rab11/1OIV_A-1OIW_QN.0.8.gml
- PlosCBsupp_indexed/rab11/1OIV_A-1OIW_QN.0.8.resLists
- PlosCBsupp_indexed/rab11/1OIV_A-1OIW_RBs.0.8.pml
- PlosCBsupp_indexed/rab7/
- PlosCBsupp_indexed/rab7/1VG1-1VG8_A_GCN.0.8.gml
- PlosCBsupp_indexed/rab7/1VG1-1VG8_A_QN.0.8.gml
- PlosCBsupp_indexed/rab7/1VG1-1VG8_A_QN.0.8.resLists
- PlosCBsupp_indexed/rab7/1VG1-1VG8_A_RBs.0.8.pml
- PlosCBsupp_indexed/rac1/
- PlosCBsupp_indexed/rac1/1HH4_A-1MH1_GCN.0.8.gml
- PlosCBsupp_indexed/rac1/1HH4_A-1MH1_QN.0.8.gml
- PlosCBsupp_indexed/rac1/1HH4_A-1MH1_QN.0.8.resLists
- PlosCBsupp_indexed/rac1/1HH4_A-1MH1_RBs.0.8.pml
- PlosCBsupp_indexed/ran/
- PlosCBsupp_indexed/ran/rangdp_A-1IBR_A_GCN.0.8.gml
- PlosCBsupp_indexed/ran/rangdp_A-1IBR_A_QN.0.8.gml
- PlosCBsupp_indexed/ran/rangdp_A-1IBR_A_QN.0.8.resLists
- PlosCBsupp_indexed/ran/rangdp_A-1IBR_A_RBs.0.8.pml
- PlosCBsupp_indexed/rap2a/
- PlosCBsupp_indexed/rap2a/1KAO-2RAP_GCN.0.8.gml
- PlosCBsupp_indexed/rap2a/1KAO-2RAP_QN.0.8.gml
- PlosCBsupp_indexed/rap2a/1KAO-2RAP_QN.0.8.resLists
- PlosCBsupp_indexed/rap2a/1KAO-2RAP_RBs.0.8.pml
- PlosCBsupp_indexed/ras/
- PlosCBsupp_indexed/ras/4Q21_A-6Q21_A_GCN.0.8.gml
- PlosCBsupp_indexed/ras/4Q21_A-6Q21_A_QN.0.8.gml
- PlosCBsupp_indexed/ras/4Q21_A-6Q21_A_QN.0.8.resLists
- PlosCBsupp_indexed/ras/4Q21_A-6Q21_A_RBs.0.8.pml
- PlosCBsupp_indexed/README
- PlosCBsupp_indexed/rheb/
- PlosCBsupp_indexed/rheb/1XTQ-1XTS_GCN.0.8.gml
- PlosCBsupp_indexed/rheb/1XTQ-1XTS_QN.0.8.gml
- PlosCBsupp_indexed/rheb/1XTQ-1XTS_QN.0.8.resLists
- PlosCBsupp_indexed/rheb/1XTQ-1XTS_RBs.0.8.pml
- PlosCBsupp_indexed/rhoA/
- PlosCBsupp_indexed/rhoA/1FTN-1A2B_GCN.0.8.gml
- PlosCBsupp_indexed/rhoA/1FTN-1A2B_QN.0.8.gml
- PlosCBsupp_indexed/rhoA/1FTN-1A2B_QN.0.8.resLists
- PlosCBsupp_indexed/rhoA/1FTN-1A2B_RBs.0.8.pml
- PlosCBsupp_indexed/sec4/
- PlosCBsupp_indexed/sec4/1G16_A-1G17_A_GCN.0.8.gml
- PlosCBsupp_indexed/sec4/1G16_A-1G17_A_QN.0.8.gml
- PlosCBsupp_indexed/sec4/1G16_A-1G17_A_QN.0.8.resLists
- PlosCBsupp_indexed/sec4/1G16_A-1G17_A_RBs.0.8.pml
- PlosCBsupp_indexed/SpoIIAA/
- PlosCBsupp_indexed/SpoIIAA/1H4Y_A-1H4X_A_GCN.0.8.gml
- PlosCBsupp_indexed/SpoIIAA/1H4Y_A-1H4X_A_QN.0.8.gml
- PlosCBsupp_indexed/SpoIIAA/1H4Y_A-1H4X_A_QN.0.8.resLists
- PlosCBsupp_indexed/SpoIIAA/1H4Y_A-1H4X_A_RBs.0.8.pml
- PlosCBsupp_indexed/TetR/
- PlosCBsupp_indexed/TetR/2TRT-1QPI_GCN.0.8.gml
- PlosCBsupp_indexed/TetR/2TRT-1QPI_QN.0.8.gml
- PlosCBsupp_indexed/TetR/2TRT-1QPI_QN.0.8.resLists
- PlosCBsupp_indexed/TetR/2TRT-1QPI_RBs.0.8.pml
- PlosCBsupp_indexed/uracil_PRT/
- PlosCBsupp_indexed/uracil_PRT/1XTU-1XTT_GCN.0.8.gml
- PlosCBsupp_indexed/uracil_PRT/1XTU-1XTT_QN.0.8.gml
- PlosCBsupp_indexed/uracil_PRT/1XTU-1XTT_QN.0.8.resLists
- PlosCBsupp_indexed/uracil_PRT/1XTU-1XTT_RBs.0.8.pml
- PlosCBsupp_indexed/ypt7p/
- PlosCBsupp_indexed/ypt7p/1KY3-1KY2_GCN.0.8.gml
- PlosCBsupp_indexed/ypt7p/1KY3-1KY2_QN.0.8.gml
- PlosCBsupp_indexed/ypt7p/1KY3-1KY2_QN.0.8.resLists
- PlosCBsupp_indexed/ypt7p/1KY3-1KY2_RBs.0.8.pml
- PlosCBsupp_indexed/YsxC/
- PlosCBsupp_indexed/YsxC/1SVI-1SVW_A_GCN.0.8.gml
- PlosCBsupp_indexed/YsxC/1SVI-1SVW_A_QN.0.8.gml
- PlosCBsupp_indexed/YsxC/1SVI-1SVW_A_QN.0.8.resLists
- PlosCBsupp_indexed/YsxC/1SVI-1SVW_A_RBs.0.8.pml
