# Supplementary material for: Allosteric Communication Occurs via Networks of Tertiary and Quaternary Motions in Proteins
Source: PLoS Comput Biol. 2009 Feb 20;5(2):e1000293. doi: 10.1371/journal.pcbi.1000293 (PMC2634971; doi:10.1371/journal.pcbi.1000293)
Supplement: Dataset S1 — This set contains 51 directories, one for each protein in the allostery benchmark. Within a protein's directory, there are four files: (1) A pymol script (.pml extension) highlighting the rigid bodies and flexible segments. The selection name for each rigid body or flexible segment indicates its position in the quaternary network (QN). Just open the pdb file for either structure of the allosteric protein (the inactive pdb is the first pdb code in the pymol script file name and the active pdb is the second) and run the pymol script. (2) the QN GML - graph modeling language (GML) format of the QN for the protein. In the README file in the top-level directory are instructions for laying out these graphs with the freely available program yEd (http://www.yworks.com). (3) the QN residue lists - chain identifiers and residue ranges for each rigid body and flexible segment in the QN and GCN. (4) the GCN GML. Lay out these GML files according to the instructions in the README. (0.16 MB ZIP) [file pcbi.1000293.s001.zip › PlosCBsupp_indexed/anthranilate_synthase/1I7S-1I7Q_QN.1.0.resLists]

name       residue_range
A1+B1      A4-34,58-157,166-197,202-218,250-266,288-325,366-382,407-469; B2-47,49-94,111-130,147-195
C1+D1      C4-21,30-39,58-197,202-223,288-325,357-382,402-423,431-469; D2-47,49-94,111-130,147-195
C2         C22-29,224-287,424-430,470-513
A2         A35-39,229-249,267-287,470-513
A3         A326-365,383-406
C3         C332-356,383-401
A40-42     A40-42
A49-57     A49-57
A158-165   A158-165
A198-201   A198-201
A219-228   A219-228
A514-520   A514-520
B95-110    B95-110
B131-146   B131-143,145-146
C40-42     C40-42
C49-57     C49-57
C198-201   C198-201
C326-331   C326-331
C514-520   C514-520
D95-110    D95-110
D131-146   D131-143,145-146
