# Supplementary material for: Allosteric Communication Occurs via Networks of Tertiary and Quaternary Motions in Proteins
Source: PLoS Comput Biol. 2009 Feb 20;5(2):e1000293. doi: 10.1371/journal.pcbi.1000293 (PMC2634971; doi:10.1371/journal.pcbi.1000293)
Supplement: Dataset S1 — This set contains 51 directories, one for each protein in the allostery benchmark. Within a protein's directory, there are four files: (1) A pymol script (.pml extension) highlighting the rigid bodies and flexible segments. The selection name for each rigid body or flexible segment indicates its position in the quaternary network (QN). Just open the pdb file for either structure of the allosteric protein (the inactive pdb is the first pdb code in the pymol script file name and the active pdb is the second) and run the pymol script. (2) the QN GML - graph modeling language (GML) format of the QN for the protein. In the README file in the top-level directory are instructions for laying out these graphs with the freely available program yEd (http://www.yworks.com). (3) the QN residue lists - chain identifiers and residue ranges for each rigid body and flexible segment in the QN and GCN. (4) the GCN GML. Lay out these GML files according to the instructions in the README. (0.16 MB ZIP) [file pcbi.1000293.s001.zip › PlosCBsupp_indexed/anthranilate_synthase/1I7S-1I7Q_RBs.1.0.pml]

bg_color white
set depth_cue=0
space cmyk
hide all
show cartoon, all
color red, all
hide everything, forbidden
select ligands, (hetatm and not resn hoh)
color brown, ligands
color brown, ligands2

select A1+B1, (chain A and resi 4-34,58-157,166-197,202-218,250-266,288-325,366-382,407-469) or (chain B and resi 2-47,49-94,111-130,147-195)
color green, A1+B1

select C1+D1, (chain C and resi 4-21,30-39,58-197,202-223,288-325,357-382,402-423,431-469) or (chain D and resi 2-47,49-94,111-130,147-195)
color blue, C1+D1

select C2, (chain C and resi 22-29,224-287,424-430,470-513)
color yellow, C2

select A2, (chain A and resi 35-39,229-249,267-287,470-513)
color magenta, A2

select A3, (chain A and resi 326-365,383-406)
color orange, A3

select C3, (chain C and resi 332-356,383-401)
color cyan, C3

select A40-42, (chain A and resi 40-42)
show sticks, A40-42

select A49-57, (chain A and resi 49-57)
show sticks, A49-57

select A158-165, (chain A and resi 158-165)
show sticks, A158-165

select A198-201, (chain A and resi 198-201)
show sticks, A198-201

select A219-228, (chain A and resi 219-228)
show sticks, A219-228

select A514-520, (chain A and resi 514-520)
show sticks, A514-520

select B95-110, (chain B and resi 95-110)
show sticks, B95-110

select B131-146, (chain B and resi 131-143,145-146)
show sticks, B131-146

select C40-42, (chain C and resi 40-42)
show sticks, C40-42

select C49-57, (chain C and resi 49-57)
show sticks, C49-57

select C198-201, (chain C and resi 198-201)
show sticks, C198-201

select C326-331, (chain C and resi 326-331)
show sticks, C326-331

select C514-520, (chain C and resi 514-520)
show sticks, C514-520

select D95-110, (chain D and resi 95-110)
show sticks, D95-110

select D131-146, (chain D and resi 131-143,145-146)
show sticks, D131-146

select A44-49, (chain A and resi 44-49)

select C44-49, (chain C and resi 44-49)

select bb, name N+C+O
hide sticks, bb
hide lines, bb
alter ligands, vdw=0.75
flag ignore, all, clear
flag ignore, not ligands, set
show surface, ligands
