# Supplementary material for: Allosteric Communication Occurs via Networks of Tertiary and Quaternary Motions in Proteins
Source: PLoS Comput Biol. 2009 Feb 20;5(2):e1000293. doi: 10.1371/journal.pcbi.1000293 (PMC2634971; doi:10.1371/journal.pcbi.1000293)
Supplement: Dataset S1 — This set contains 51 directories, one for each protein in the allostery benchmark. Within a protein's directory, there are four files: (1) A pymol script (.pml extension) highlighting the rigid bodies and flexible segments. The selection name for each rigid body or flexible segment indicates its position in the quaternary network (QN). Just open the pdb file for either structure of the allosteric protein (the inactive pdb is the first pdb code in the pymol script file name and the active pdb is the second) and run the pymol script. (2) the QN GML - graph modeling language (GML) format of the QN for the protein. In the README file in the top-level directory are instructions for laying out these graphs with the freely available program yEd (http://www.yworks.com). (3) the QN residue lists - chain identifiers and residue ranges for each rigid body and flexible segment in the QN and GCN. (4) the GCN GML. Lay out these GML files according to the instructions in the README. (0.16 MB ZIP) [file pcbi.1000293.s001.zip › PlosCBsupp_indexed/ATCase/1RAC-1D09_QN.0.8.resLists]

name       residue_range
K1+G1+C1   C1-48,54-73,88-142,285-310; G1-48,54-73,88-142,285-310; K1-48,54-73,88-142,285-310
E1+A2+F2   A143-227,251-291; E1-73,88-142,292-304; F102-128,135-146
A1+I2+B2   A1-73,88-142,292-304; B102-128,135-146; I143-227,251-291
I1+E2+J2   E143-227,251-291; I1-73,88-142,292-304; J102-128,135-146
J1+L1      J15-45,57-101; L15-50,55-62,70-95
B1+D1      B15-45,57-101; D15-50,55-62,70-95
F1+H1      F15-45,57-101; H15-50,55-62,70-95
C2         C143-227,252-284
K2         K143-227,252-284
G2         G143-227,252-284
H2         H96-129,134-150
L2         L96-129,134-150
D2         D96-129,134-150
C3         C49-53
G3         G49-53
K3         K49-53
E3         E237-240
A3         A237-240
I3         I237-240
D3         D51-54
H3         H51-54
L3         L51-54
L4         L151-153
D4         D151-153
H4         H151-153
A74-87     A74-87
A228-236   A228-236
A241-250   A241-250
A305-310   A305-310
B1-14      B1-14
B46-56     B46-56
B129-134   B129-134
B147-153   B147-153
C74-87     C74-87
C228-251   C228-251
D1-14      D1-14
D63-69     D63-69
D130-133   D130-133
E74-87     E74-87
E228-236   E228-236
E241-250   E241-250
E305-310   E305-310
F1-14      F1-14
F46-56     F46-56
F129-134   F129-134
F147-153   F147-153
G74-87     G74-87
G228-251   G228-251
H1-14      H1-14
H63-69     H63-69
H130-133   H130-133
I74-87     I74-87
I228-236   I228-236
I241-250   I241-250
I305-310   I305-310
J1-14      J1-14
J46-56     J46-56
J129-134   J129-134
J147-153   J147-153
K74-87     K74-87
K228-251   K228-251
L1-14      L1-14
L63-69     L63-69
L130-133   L130-133
