# Supplementary material for: Allosteric Communication Occurs via Networks of Tertiary and Quaternary Motions in Proteins
Source: PLoS Comput Biol. 2009 Feb 20;5(2):e1000293. doi: 10.1371/journal.pcbi.1000293 (PMC2634971; doi:10.1371/journal.pcbi.1000293)
Supplement: Dataset S1 — This set contains 51 directories, one for each protein in the allostery benchmark. Within a protein's directory, there are four files: (1) A pymol script (.pml extension) highlighting the rigid bodies and flexible segments. The selection name for each rigid body or flexible segment indicates its position in the quaternary network (QN). Just open the pdb file for either structure of the allosteric protein (the inactive pdb is the first pdb code in the pymol script file name and the active pdb is the second) and run the pymol script. (2) the QN GML - graph modeling language (GML) format of the QN for the protein. In the README file in the top-level directory are instructions for laying out these graphs with the freely available program yEd (http://www.yworks.com). (3) the QN residue lists - chain identifiers and residue ranges for each rigid body and flexible segment in the QN and GCN. (4) the GCN GML. Lay out these GML files according to the instructions in the README. (0.16 MB ZIP) [file pcbi.1000293.s001.zip › PlosCBsupp_indexed/ATCase/1RAC-1D09_RBs.0.8.pml]

bg_color white
set depth_cue=0
space cmyk
hide all
show cartoon, all
color red, all
hide everything, forbidden
select ligands, (hetatm and not resn hoh)
color brown, ligands
color brown, ligands2

select K1+G1+C1, (chain C and resi 1-48,54-73,88-142,285-310) or (chain G and resi 1-48,54-73,88-142,285-310) or (chain K and resi 1-48,54-73,88-142,285-310)
color green, K1+G1+C1

select E1+A2+F2, (chain A and resi 143-227,251-291) or (chain E and resi 1-73,88-142,292-304) or (chain F and resi 102-128,135-146)
color blue, E1+A2+F2

select A1+I2+B2, (chain A and resi 1-73,88-142,292-304) or (chain B and resi 102-128,135-146) or (chain I and resi 143-227,251-291)
color yellow, A1+I2+B2

select I1+E2+J2, (chain E and resi 143-227,251-291) or (chain I and resi 1-73,88-142,292-304) or (chain J and resi 102-128,135-146)
color magenta, I1+E2+J2

select J1+L1, (chain J and resi 15-45,57-101) or (chain L and resi 15-50,55-62,70-95)
color orange, J1+L1

select B1+D1, (chain B and resi 15-45,57-101) or (chain D and resi 15-50,55-62,70-95)
color cyan, B1+D1

select F1+H1, (chain F and resi 15-45,57-101) or (chain H and resi 15-50,55-62,70-95)
color slate, F1+H1

select C2, (chain C and resi 143-227,252-284)
color salmon, C2

select K2, (chain K and resi 143-227,252-284)
color olive, K2

select G2, (chain G and resi 143-227,252-284)
color br6, G2

select H2, (chain H and resi 96-129,134-150)
color blue, H2

select L2, (chain L and resi 96-129,134-150)
color yellow, L2

select D2, (chain D and resi 96-129,134-150)
color magenta, D2

select C3, (chain C and resi 49-53)
color orange, C3

select G3, (chain G and resi 49-53)
color cyan, G3

select K3, (chain K and resi 49-53)
color slate, K3

select E3, (chain E and resi 237-240)
color green, E3

select A3, (chain A and resi 237-240)
color salmon, A3

select I3, (chain I and resi 237-240)
color olive, I3

select D3, (chain D and resi 51-54)
color br6, D3

select H3, (chain H and resi 51-54)
color blue, H3

select L3, (chain L and resi 51-54)
color yellow, L3

select L4, (chain L and resi 151-153)
color magenta, L4

select D4, (chain D and resi 151-153)
color orange, D4

select H4, (chain H and resi 151-153)
color cyan, H4

select A74-87, (chain A and resi 74-87)
show sticks, A74-87

select A228-236, (chain A and resi 228-236)
show sticks, A228-236

select A241-250, (chain A and resi 241-250)
show sticks, A241-250

select A305-310, (chain A and resi 305-310)
show sticks, A305-310

select B1-14, (chain B and resi 1-14)
show sticks, B1-14

select B46-56, (chain B and resi 46-56)
show sticks, B46-56

select B129-134, (chain B and resi 129-134)
show sticks, B129-134

select B147-153, (chain B and resi 147-153)
show sticks, B147-153

select C74-87, (chain C and resi 74-87)
show sticks, C74-87

select C228-251, (chain C and resi 228-251)
show sticks, C228-251

select D1-14, (chain D and resi 1-14)
show sticks, D1-14

select D63-69, (chain D and resi 63-69)
show sticks, D63-69

select D130-133, (chain D and resi 130-133)
show sticks, D130-133

select E74-87, (chain E and resi 74-87)
show sticks, E74-87

select E228-236, (chain E and resi 228-236)
show sticks, E228-236

select E241-250, (chain E and resi 241-250)
show sticks, E241-250

select E305-310, (chain E and resi 305-310)
show sticks, E305-310

select F1-14, (chain F and resi 1-14)
show sticks, F1-14

select F46-56, (chain F and resi 46-56)
show sticks, F46-56

select F129-134, (chain F and resi 129-134)
show sticks, F129-134

select F147-153, (chain F and resi 147-153)
show sticks, F147-153

select G74-87, (chain G and resi 74-87)
show sticks, G74-87

select G228-251, (chain G and resi 228-251)
show sticks, G228-251

select H1-14, (chain H and resi 1-14)
show sticks, H1-14

select H63-69, (chain H and resi 63-69)
show sticks, H63-69

select H130-133, (chain H and resi 130-133)
show sticks, H130-133

select I74-87, (chain I and resi 74-87)
show sticks, I74-87

select I228-236, (chain I and resi 228-236)
show sticks, I228-236

select I241-250, (chain I and resi 241-250)
show sticks, I241-250

select I305-310, (chain I and resi 305-310)
show sticks, I305-310

select J1-14, (chain J and resi 1-14)
show sticks, J1-14

select J46-56, (chain J and resi 46-56)
show sticks, J46-56

select J129-134, (chain J and resi 129-134)
show sticks, J129-134

select J147-153, (chain J and resi 147-153)
show sticks, J147-153

select K74-87, (chain K and resi 74-87)
show sticks, K74-87

select K228-251, (chain K and resi 228-251)
show sticks, K228-251

select L1-14, (chain L and resi 1-14)
show sticks, L1-14

select L63-69, (chain L and resi 63-69)
show sticks, L63-69

select L130-133, (chain L and resi 130-133)
show sticks, L130-133

select bb, name N+C+O
hide sticks, bb
hide lines, bb
alter ligands, vdw=0.75
flag ignore, all, clear
flag ignore, not ligands, set
show surface, ligands
