# Supplementary material for: Allosteric Communication Occurs via Networks of Tertiary and Quaternary Motions in Proteins
Source: PLoS Comput Biol. 2009 Feb 20;5(2):e1000293. doi: 10.1371/journal.pcbi.1000293 (PMC2634971; doi:10.1371/journal.pcbi.1000293)
Supplement: Dataset S1 — This set contains 51 directories, one for each protein in the allostery benchmark. Within a protein's directory, there are four files: (1) A pymol script (.pml extension) highlighting the rigid bodies and flexible segments. The selection name for each rigid body or flexible segment indicates its position in the quaternary network (QN). Just open the pdb file for either structure of the allosteric protein (the inactive pdb is the first pdb code in the pymol script file name and the active pdb is the second) and run the pymol script. (2) the QN GML - graph modeling language (GML) format of the QN for the protein. In the README file in the top-level directory are instructions for laying out these graphs with the freely available program yEd (http://www.yworks.com). (3) the QN residue lists - chain identifiers and residue ranges for each rigid body and flexible segment in the QN and GCN. (4) the GCN GML. Lay out these GML files according to the instructions in the README. (0.16 MB ZIP) [file pcbi.1000293.s001.zip › PlosCBsupp_indexed/ATP-PRT/1NH8-1NH7_QN.1.0.resLists]

name       residue_range
D1         D1-28,35-58,64-97,104-184,194-211
F1         F1-28,35-58,64-97,104-184,194-211
B1         B1-28,35-58,64-97,104-184,194-211
E1         E1-28,35-58,64-97,104-184,194-211
C1         C1-28,35-58,64-97,104-184,194-211
A1         A1-28,35-58,64-97,104-184,194-211
E2         E212-230,237-241,247-277
D2         D212-230,237-241,247-277
C2         C212-230,237-241,247-277
F2         F212-230,237-241,247-277
A2         A212-230,237-241,247-277
B2         B212-230,237-241,247-277
F3+E3+D3   D278-284; E278-284; F278-284
C3+A3+B3   A278-284; B278-284; C278-284
E4         E242-246
D4         D242-246
C4         C242-246
F4         F242-246
A4         A242-246
B4         B242-246
A29-34     A29-34
A59-63     A59-63
A98-103    A98-103
A231-235   A231-235
B29-34     B29-34
B59-63     B59-63
B98-103    B98-103
B231-235   B231-235
C29-34     C29-34
C59-63     C59-63
C98-103    C98-103
C231-235   C231-235
D29-34     D29-34
D59-63     D59-63
D98-103    D98-103
D231-235   D231-235
E29-34     E29-34
E59-63     E59-63
E98-103    E98-103
E231-235   E231-235
F29-34     F29-34
F59-63     F59-63
F98-103    F98-103
F231-235   F231-235
