# Supplementary material for: Allosteric Communication Occurs via Networks of Tertiary and Quaternary Motions in Proteins
Source: PLoS Comput Biol. 2009 Feb 20;5(2):e1000293. doi: 10.1371/journal.pcbi.1000293 (PMC2634971; doi:10.1371/journal.pcbi.1000293)
Supplement: Dataset S1 — This set contains 51 directories, one for each protein in the allostery benchmark. Within a protein's directory, there are four files: (1) A pymol script (.pml extension) highlighting the rigid bodies and flexible segments. The selection name for each rigid body or flexible segment indicates its position in the quaternary network (QN). Just open the pdb file for either structure of the allosteric protein (the inactive pdb is the first pdb code in the pymol script file name and the active pdb is the second) and run the pymol script. (2) the QN GML - graph modeling language (GML) format of the QN for the protein. In the README file in the top-level directory are instructions for laying out these graphs with the freely available program yEd (http://www.yworks.com). (3) the QN residue lists - chain identifiers and residue ranges for each rigid body and flexible segment in the QN and GCN. (4) the GCN GML. Lay out these GML files according to the instructions in the README. (0.16 MB ZIP) [file pcbi.1000293.s001.zip › PlosCBsupp_indexed/ATP-PRT/1NH8-1NH7_RBs.1.0.pml]

bg_color white
set depth_cue=0
space cmyk
hide all
show cartoon, all
color red, all
hide everything, forbidden
select ligands, (hetatm and not resn hoh)
color brown, ligands
color brown, ligands2

select D1, (chain D and resi 1-28,35-58,64-97,104-184,194-211)
color green, D1

select F1, (chain F and resi 1-28,35-58,64-97,104-184,194-211)
color blue, F1

select B1, (chain B and resi 1-28,35-58,64-97,104-184,194-211)
color yellow, B1

select E1, (chain E and resi 1-28,35-58,64-97,104-184,194-211)
color magenta, E1

select C1, (chain C and resi 1-28,35-58,64-97,104-184,194-211)
color orange, C1

select A1, (chain A and resi 1-28,35-58,64-97,104-184,194-211)
color cyan, A1

select E2, (chain E and resi 212-230,237-241,247-277)
color slate, E2

select D2, (chain D and resi 212-230,237-241,247-277)
color salmon, D2

select C2, (chain C and resi 212-230,237-241,247-277)
color olive, C2

select F2, (chain F and resi 212-230,237-241,247-277)
color br6, F2

select A2, (chain A and resi 212-230,237-241,247-277)
color green, A2

select B2, (chain B and resi 212-230,237-241,247-277)
color blue, B2

select F3+E3+D3, (chain D and resi 278-284) or (chain E and resi 278-284) or (chain F and resi 278-284)
color yellow, F3+E3+D3

select C3+A3+B3, (chain A and resi 278-284) or (chain B and resi 278-284) or (chain C and resi 278-284)
color magenta, C3+A3+B3

select E4, (chain E and resi 242-246)
color orange, E4

select D4, (chain D and resi 242-246)
color cyan, D4

select C4, (chain C and resi 242-246)
color slate, C4

select F4, (chain F and resi 242-246)
color salmon, F4

select A4, (chain A and resi 242-246)
color br6, A4

select B4, (chain B and resi 242-246)
color olive, B4

select A29-34, (chain A and resi 29-34)
show sticks, A29-34

select A59-63, (chain A and resi 59-63)
show sticks, A59-63

select A98-103, (chain A and resi 98-103)
show sticks, A98-103

select A231-235, (chain A and resi 231-235)
show sticks, A231-235

select B29-34, (chain B and resi 29-34)
show sticks, B29-34

select B59-63, (chain B and resi 59-63)
show sticks, B59-63

select B98-103, (chain B and resi 98-103)
show sticks, B98-103

select B231-235, (chain B and resi 231-235)
show sticks, B231-235

select C29-34, (chain C and resi 29-34)
show sticks, C29-34

select C59-63, (chain C and resi 59-63)
show sticks, C59-63

select C98-103, (chain C and resi 98-103)
show sticks, C98-103

select C231-235, (chain C and resi 231-235)
show sticks, C231-235

select D29-34, (chain D and resi 29-34)
show sticks, D29-34

select D59-63, (chain D and resi 59-63)
show sticks, D59-63

select D98-103, (chain D and resi 98-103)
show sticks, D98-103

select D231-235, (chain D and resi 231-235)
show sticks, D231-235

select E29-34, (chain E and resi 29-34)
show sticks, E29-34

select E59-63, (chain E and resi 59-63)
show sticks, E59-63

select E98-103, (chain E and resi 98-103)
show sticks, E98-103

select E231-235, (chain E and resi 231-235)
show sticks, E231-235

select F29-34, (chain F and resi 29-34)
show sticks, F29-34

select F59-63, (chain F and resi 59-63)
show sticks, F59-63

select F98-103, (chain F and resi 98-103)
show sticks, F98-103

select F231-235, (chain F and resi 231-235)
show sticks, F231-235

select A185-185, (chain A and resi 185)

select A236-236, (chain A and resi 236)

select B185-185, (chain B and resi 185)

select B236-236, (chain B and resi 236)

select C185-185, (chain C and resi 185)

select C236-236, (chain C and resi 236)

select D185-185, (chain D and resi 185)

select D236-236, (chain D and resi 236)

select E185-185, (chain E and resi 185)

select E236-236, (chain E and resi 236)

select F185-185, (chain F and resi 185)

select F236-236, (chain F and resi 236)

select bb, name N+C+O
hide sticks, bb
hide lines, bb
alter ligands, vdw=0.75
flag ignore, all, clear
flag ignore, not ligands, set
show surface, ligands
