# Supplementary material for: Allosteric Communication Occurs via Networks of Tertiary and Quaternary Motions in Proteins
Source: PLoS Comput Biol. 2009 Feb 20;5(2):e1000293. doi: 10.1371/journal.pcbi.1000293 (PMC2634971; doi:10.1371/journal.pcbi.1000293)
Supplement: Dataset S1 — This set contains 51 directories, one for each protein in the allostery benchmark. Within a protein's directory, there are four files: (1) A pymol script (.pml extension) highlighting the rigid bodies and flexible segments. The selection name for each rigid body or flexible segment indicates its position in the quaternary network (QN). Just open the pdb file for either structure of the allosteric protein (the inactive pdb is the first pdb code in the pymol script file name and the active pdb is the second) and run the pymol script. (2) the QN GML - graph modeling language (GML) format of the QN for the protein. In the README file in the top-level directory are instructions for laying out these graphs with the freely available program yEd (http://www.yworks.com). (3) the QN residue lists - chain identifiers and residue ranges for each rigid body and flexible segment in the QN and GCN. (4) the GCN GML. Lay out these GML files according to the instructions in the README. (0.16 MB ZIP) [file pcbi.1000293.s001.zip › PlosCBsupp_indexed/ATP_sulfurylase/1M8P-1I2D_GCN.1.0.gml]

graph [
    node [
        id 0
        label "B2+D2"
        graphics [
            w 172.858323491
            h 172.858323491
            type "ellipse"
            fill "#ffffff"
            outline "#00ff00"
            width 2
            outlineStyle "line"
        ]
        LabelGraphics [
            fontSize 18
        ]
    ]
    node [
        id 1
        label "F2+C2"
        graphics [
            w 171.420535526
            h 171.420535526
            type "ellipse"
            fill "#ffffff"
            outline "#0000ff"
            width 2
            outlineStyle "line"
        ]
        LabelGraphics [
            fontSize 18
        ]
    ]
    node [
        id 2
        label "A2+E2"
        graphics [
            w 171.813852759
            h 171.813852759
            type "ellipse"
            fill "#ffffff"
            outline "#ffff00"
            width 2
            outlineStyle "line"
        ]
        LabelGraphics [
            fontSize 18
        ]
    ]
    node [
        id 3
        label "D1"
        graphics [
            w 159.452187191
            h 159.452187191
            type "ellipse"
            fill "#ffffff"
            outline "#ff00ff"
            width 2
            outlineStyle "line"
        ]
        LabelGraphics [
            fontSize 18
        ]
    ]
    node [
        id 4
        label "B1"
        graphics [
            w 159.169720739
            h 159.169720739
            type "ellipse"
            fill "#ffffff"
            outline "#ff7f00"
            width 2
            outlineStyle "line"
        ]
        LabelGraphics [
            fontSize 18
        ]
    ]
    node [
        id 5
        label "A1"
        graphics [
            w 149.849924925
            h 149.849924925
            type "ellipse"
            fill "#ffffff"
            outline "#00ffff"
            width 2
            outlineStyle "line"
        ]
        LabelGraphics [
            fontSize 18
        ]
    ]
    node [
        id 6
        label "F1"
        graphics [
            w 142.776048411
            h 142.776048411
            type "ellipse"
            fill "#ffffff"
            outline "#7f7fff"
            width 2
            outlineStyle "line"
        ]
        LabelGraphics [
            fontSize 18
        ]
    ]
    node [
        id 7
        label "E1"
        graphics [
            w 142.618371888
            h 142.618371888
            type "ellipse"
            fill "#ffffff"
            outline "#ff9999"
            width 2
            outlineStyle "line"
        ]
        LabelGraphics [
            fontSize 18
        ]
    ]
    node [
        id 8
        label "C1"
        graphics [
            w 143.248036636
            h 143.248036636
            type "ellipse"
            fill "#ffffff"
            outline "#c4b200"
            width 2
            outlineStyle "line"
        ]
        LabelGraphics [
            fontSize 18
        ]
    ]
    node [
        id 9
        label "E3"
        graphics [
            w 84.3208159353
            h 84.3208159353
            type "ellipse"
            fill "#ffffff"
            outline "#b21966"
            width 2
            outlineStyle "line"
        ]
        LabelGraphics [
            fontSize 18
        ]
    ]
    node [
        id 10
        label "C3"
        graphics [
            w 84.3208159353
            h 84.3208159353
            type "ellipse"
            fill "#ffffff"
            outline "#00ff00"
            width 2
            outlineStyle "line"
        ]
        LabelGraphics [
            fontSize 18
        ]
    ]
    node [
        id 11
        label "F3"
        graphics [
            w 78.5175139698
            h 78.5175139698
            type "ellipse"
            fill "#ffffff"
            outline "#ffff00"
            width 2
            outlineStyle "line"
        ]
        LabelGraphics [
            fontSize 18
        ]
    ]
    node [
        id 12
        label "A3"
        graphics [
            w 63.9921870231
            h 63.9921870231
            type "ellipse"
            fill "#ffffff"
            outline "#0000ff"
            width 2
            outlineStyle "line"
        ]
        LabelGraphics [
            fontSize 18
        ]
    ]
    node [
        id 13
        label "D3"
        graphics [
            w 53.66563146
            h 53.66563146
            type "ellipse"
            fill "#ffffff"
            outline "#ff7f00"
            width 2
            outlineStyle "line"
        ]
        LabelGraphics [
            fontSize 18
        ]
    ]
    node [
        id 14
        label "B3"
        graphics [
            w 47.4341649025
            h 47.4341649025
            type "ellipse"
            fill "#ffffff"
            outline "#ff00ff"
            width 2
            outlineStyle "line"
        ]
        LabelGraphics [
            fontSize 18
        ]
    ]
    node [
        id 16
        label "C5"
        graphics [
            w 30.0
            h 30.0
            type "ellipse"
            fill "#ffffff"
            outline "#7f7fff"
            width 2
            outlineStyle "line"
        ]
        LabelGraphics [
            fontSize 18
        ]
    ]
    node [
        id 17
        label "F5"
        graphics [
            w 30.0
            h 30.0
            type "ellipse"
            fill "#ffffff"
            outline "#ff9999"
            width 2
            outlineStyle "line"
        ]
        LabelGraphics [
            fontSize 18
        ]
    ]
    node [
        id 18
        label "D4"
        graphics [
            w 30.0
            h 30.0
            type "ellipse"
            fill "#ffffff"
            outline "#c4b200"
            width 2
            outlineStyle "line"
        ]
        LabelGraphics [
            fontSize 18
        ]
    ]
    node [
        id 19
        label "B4"
        graphics [
            w 30.0
            h 30.0
            type "ellipse"
            fill "#ffffff"
            outline "#b21966"
            width 2
            outlineStyle "line"
        ]
        LabelGraphics [
            fontSize 18
        ]
    ]
    node [
        id 20
        label "A5"
        graphics [
            w 30.0
            h 30.0
            type "ellipse"
            fill "#ffffff"
            outline "#00ff00"
            width 2
            outlineStyle "line"
        ]
        LabelGraphics [
            fontSize 18
        ]
    ]
    node [
        id 21
        label "E4"
        graphics [
            w 30.0
            h 30.0
            type "ellipse"
            fill "#ffffff"
            outline "#0000ff"
            width 2
            outlineStyle "line"
        ]
        LabelGraphics [
            fontSize 18
        ]
    ]
    node [
        id 30
        label "B330-358"
        graphics [
            w 41.3004237266
            h 41.3004237266
            type "hexagon"
            fill "#ffffff"
            outline "#FF0000"
            width 2
            outlineStyle "line"
        ]
        LabelGraphics [
            fontSize 18
        ]
    ]
    node [
        id 33
        label "C319-325"
        graphics [
            w 28.5
            h 28.5
            type "hexagon"
            fill "#ffffff"
            outline "#FF0000"
            width 2
            outlineStyle "line"
        ]
        LabelGraphics [
            fontSize 18
        ]
    ]
    node [
        id 42
        label "E319-325"
        graphics [
            w 28.5
            h 28.5
            type "hexagon"
            fill "#ffffff"
            outline "#FF0000"
            width 2
            outlineStyle "line"
        ]
        LabelGraphics [
            fontSize 18
        ]
    ]
    node [
        id 43
        label "E330-358"
        graphics [
            w 42.75
            h 42.75
            type "hexagon"
            fill "#ffffff"
            outline "#FF0000"
            width 2
            outlineStyle "line"
        ]
        LabelGraphics [
            fontSize 18
        ]
    ]
    node [
        id 50
        label "A-subs"
        graphics [
            w 50.0
            h 15.0
            type "rectangle"
            fill "#ffffff"
            outline "#804000"
            width 2
            outlineStyle "line"
        ]
        LabelGraphics [
            fontSize 18
        ]
    ]
    node [
        id 51
        label "B-subs"
        graphics [
            w 50.0
            h 15.0
            type "rectangle"
            fill "#ffffff"
            outline "#804000"
            width 2
            outlineStyle "line"
        ]
        LabelGraphics [
            fontSize 18
        ]
    ]
    node [
        id 52
        label "C-subs"
        graphics [
            w 50.0
            h 15.0
            type "rectangle"
            fill "#ffffff"
            outline "#804000"
            width 2
            outlineStyle "line"
        ]
        LabelGraphics [
            fontSize 18
        ]
    ]
    node [
        id 53
        label "D-subs"
        graphics [
            w 50.0
            h 15.0
            type "rectangle"
            fill "#ffffff"
            outline "#804000"
            width 2
            outlineStyle "line"
        ]
        LabelGraphics [
            fontSize 18
        ]
    ]
    node [
        id 54
        label "E-subs"
        graphics [
            w 50.0
            h 15.0
            type "rectangle"
            fill "#ffffff"
            outline "#804000"
            width 2
            outlineStyle "line"
        ]
        LabelGraphics [
            fontSize 18
        ]
    ]
    node [
        id 55
        label "F-subs"
        graphics [
            w 50.0
            h 15.0
            type "rectangle"
            fill "#ffffff"
            outline "#804000"
            width 2
            outlineStyle "line"
        ]
        LabelGraphics [
            fontSize 18
        ]
    ]
    node [
        id 56
        label "A-eff"
        graphics [
            w 70.7
            h 21.21
            type "diamond"
            fill "#ffffff"
            outline "#804000"
            width 2
            outlineStyle "line"
        ]
        LabelGraphics [
            fontSize 18
        ]
    ]
    node [
        id 57
        label "B-eff"
        graphics [
            w 70.7
            h 21.21
            type "diamond"
            fill "#ffffff"
            outline "#804000"
            width 2
            outlineStyle "line"
        ]
        LabelGraphics [
            fontSize 18
        ]
    ]
    node [
        id 58
        label "C-eff"
        graphics [
            w 70.7
            h 21.21
            type "diamond"
            fill "#ffffff"
            outline "#804000"
            width 2
            outlineStyle "line"
        ]
        LabelGraphics [
            fontSize 18
        ]
    ]
    node [
        id 59
        label "D-eff"
        graphics [
            w 70.7
            h 21.21
            type "diamond"
            fill "#ffffff"
            outline "#804000"
            width 2
            outlineStyle "line"
        ]
        LabelGraphics [
            fontSize 18
        ]
    ]
    node [
        id 60
        label "E-eff"
        graphics [
            w 70.7
            h 21.21
            type "diamond"
            fill "#ffffff"
            outline "#804000"
            width 2
            outlineStyle "line"
        ]
        LabelGraphics [
            fontSize 18
        ]
    ]
    node [
        id 61
        label "F-eff"
        graphics [
            w 70.7
            h 21.21
            type "diamond"
            fill "#ffffff"
            outline "#804000"
            width 2
            outlineStyle "line"
        ]
        LabelGraphics [
            fontSize 18
        ]
    ]
    node [
        id 62
        label "CRN-8"
        graphics [
            w 29.22
            h 29.22
            type "octagon"
            fill "#ffffff"
            outline "#000000"
            width 2
            outlineStyle "dotted"
        ]
        LabelGraphics [
            fontSize 18
        ]
    ]
    node [
        id 63
        label "CRN-5"
        graphics [
            w 87.1716396542
            h 87.1716396542
            type "octagon"
            fill "#ffffff"
            outline "#000000"
            width 2
            outlineStyle "dotted"
        ]
        LabelGraphics [
            fontSize 18
        ]
    ]
    node [
        id 64
        label "CRN-11"
        graphics [
            w 29.22
            h 29.22
            type "octagon"
            fill "#ffffff"
            outline "#000000"
            width 2
            outlineStyle "dotted"
        ]
        LabelGraphics [
            fontSize 18
        ]
    ]
    node [
        id 65
        label "CRN-6"
        graphics [
            w 81.8681619435
            h 81.8681619435
            type "octagon"
            fill "#ffffff"
            outline "#000000"
            width 2
            outlineStyle "dotted"
        ]
        LabelGraphics [
            fontSize 18
        ]
    ]
    node [
        id 66
        label "CRN-2"
        graphics [
            w 88.6286481901
            h 88.6286481901
            type "octagon"
            fill "#ffffff"
            outline "#000000"
            width 2
            outlineStyle "dotted"
        ]
        LabelGraphics [
            fontSize 18
        ]
    ]
    node [
        id 67
        label "CRN-7"
        graphics [
            w 29.22
            h 29.22
            type "octagon"
            fill "#ffffff"
            outline "#000000"
            width 2
            outlineStyle "dotted"
        ]
        LabelGraphics [
            fontSize 18
        ]
    ]
    node [
        id 68
        label "CRN-3"
        graphics [
            w 76.7546608357
            h 76.7546608357
            type "octagon"
            fill "#ffffff"
            outline "#000000"
            width 2
            outlineStyle "dotted"
        ]
        LabelGraphics [
            fontSize 18
        ]
    ]
    node [
        id 69
        label "CRN-13"
        graphics [
            w 29.22
            h 29.22
            type "octagon"
            fill "#ffffff"
            outline "#000000"
            width 2
            outlineStyle "dotted"
        ]
        LabelGraphics [
            fontSize 18
        ]
    ]
    node [
        id 70
        label "CRN-4"
        graphics [
            w 77.3088533093
            h 77.3088533093
            type "octagon"
            fill "#ffffff"
            outline "#000000"
            width 2
            outlineStyle "dotted"
        ]
        LabelGraphics [
            fontSize 18
        ]
    ]
    node [
        id 71
        label "CRN-16"
        graphics [
            w 29.22
            h 29.22
            type "octagon"
            fill "#ffffff"
            outline "#000000"
            width 2
            outlineStyle "dotted"
        ]
        LabelGraphics [
            fontSize 18
        ]
    ]
    node [
        id 72
        label "CRN-1"
        graphics [
            w 90.7703203696
            h 90.7703203696
            type "octagon"
            fill "#ffffff"
            outline "#000000"
            width 2
            outlineStyle "dotted"
        ]
        LabelGraphics [
            fontSize 18
        ]
    ]
    node [
        id 73
        label "CRN-15"
        graphics [
            w 29.22
            h 29.22
            type "octagon"
            fill "#ffffff"
            outline "#000000"
            width 2
            outlineStyle "dotted"
        ]
        LabelGraphics [
            fontSize 18
        ]
    ]
    node [
        id 74
        label "CRN-14"
        graphics [
            w 29.22
            h 29.22
            type "octagon"
            fill "#ffffff"
            outline "#000000"
            width 2
            outlineStyle "dotted"
        ]
        LabelGraphics [
            fontSize 18
        ]
    ]
    node [
        id 75
        label "CRN-12"
        graphics [
            w 29.22
            h 29.22
            type "octagon"
            fill "#ffffff"
            outline "#000000"
            width 2
            outlineStyle "dotted"
        ]
        LabelGraphics [
            fontSize 18
        ]
    ]
    node [
        id 76
        label "CRN-10"
        graphics [
            w 29.22
            h 29.22
            type "octagon"
            fill "#ffffff"
            outline "#000000"
            width 2
            outlineStyle "dotted"
        ]
        LabelGraphics [
            fontSize 18
        ]
    ]
    node [
        id 77
        label "CRN-9"
        graphics [
            w 29.22
            h 29.22
            type "octagon"
            fill "#ffffff"
            outline "#000000"
            width 2
            outlineStyle "dotted"
        ]
        LabelGraphics [
            fontSize 18
        ]
    ]
    node [
        id 78
        label "ATP sulfurylase
1M8P-1I2D (1.0)"
        graphics [
            type "ellipse"
            hasFill 0
            hasOutline 0
        ]
        LabelGraphics [
            fontSize 27.0
        ]
    ]
    edge [
        source 5
        target 12
        label ""
        graphics [
            sourceArrow "none"
            targetArrow "none"
            fill "#000000"
            style "dashed"
            width 2
        ]
        LabelGraphics [
            fontSize 18
        ]
    ]
    edge [
        source 5
        target 2
        label ""
        graphics [
            sourceArrow "none"
            targetArrow "none"
            fill "#000000"
            style "dashed"
            width 2
        ]
        LabelGraphics [
            fontSize 18
        ]
    ]
    edge [
        source 5
        target 0
        label ""
        graphics [
            sourceArrow "none"
            targetArrow "none"
            fill "#000000"
            style "dotted"
            width 2
        ]
        LabelGraphics [
            fontSize 18
        ]
    ]
    edge [
        source 5
        target 3
        label ""
        graphics [
            sourceArrow "none"
            targetArrow "none"
            fill "#000000"
            style "dashed"
            width 2
        ]
        LabelGraphics [
            fontSize 18
        ]
    ]
    edge [
        source 12
        target 2
        label ""
        graphics [
            sourceArrow "none"
            targetArrow "none"
            fill "#000000"
            style "line"
            width 2
        ]
        LabelGraphics [
            fontSize 18
        ]
    ]
    edge [
        source 12
        target 20
        label ""
        graphics [
            sourceArrow "none"
            targetArrow "none"
            fill "#000000"
            style "dashed"
            width 2
        ]
        LabelGraphics [
            fontSize 18
        ]
    ]
    edge [
        source 12
        target 0
        label ""
        graphics [
            sourceArrow "none"
            targetArrow "none"
            fill "#000000"
            style "dotted"
            width 2
        ]
        LabelGraphics [
            fontSize 18
        ]
    ]
    edge [
        source 2
        target 20
        label ""
        graphics [
            sourceArrow "none"
            targetArrow "none"
            fill "#000000"
            style "dashed"
            width 2
        ]
        LabelGraphics [
            fontSize 18
        ]
    ]
    edge [
        source 2
        target 10
        label ""
        graphics [
            sourceArrow "none"
            targetArrow "none"
            fill "#000000"
            style "dotted"
            width 2
        ]
        LabelGraphics [
            fontSize 18
        ]
    ]
    edge [
        source 2
        target 3
        label ""
        graphics [
            sourceArrow "none"
            targetArrow "none"
            fill "#000000"
            style "dotted"
            width 2
        ]
        LabelGraphics [
            fontSize 18
        ]
    ]
    edge [
        source 2
        target 7
        label ""
        graphics [
            sourceArrow "none"
            targetArrow "none"
            fill "#000000"
            style "dashed"
            width 2
        ]
        LabelGraphics [
            fontSize 18
        ]
    ]
    edge [
        source 2
        target 9
        label ""
        graphics [
            sourceArrow "none"
            targetArrow "none"
            fill "#000000"
            style "line"
            width 2
        ]
        LabelGraphics [
            fontSize 18
        ]
    ]
    edge [
        source 2
        target 21
        label ""
        graphics [
            sourceArrow "none"
            targetArrow "none"
            fill "#000000"
            style "line"
            width 2
        ]
        LabelGraphics [
            fontSize 18
        ]
    ]
    edge [
        source 4
        target 0
        label ""
        graphics [
            sourceArrow "none"
            targetArrow "none"
            fill "#000000"
            style "dashed"
            width 2
        ]
        LabelGraphics [
            fontSize 18
        ]
    ]
    edge [
        source 4
        target 30
        label ""
        graphics [
            sourceArrow "none"
            targetArrow "none"
            fill "#000000"
            style "dashed"
            width 2
        ]
        LabelGraphics [
            fontSize 18
        ]
    ]
    edge [
        source 4
        target 14
        label ""
        graphics [
            sourceArrow "none"
            targetArrow "none"
            fill "#000000"
            style "line"
            width 2
        ]
        LabelGraphics [
            fontSize 18
        ]
    ]
    edge [
        source 4
        target 1
        label ""
        graphics [
            sourceArrow "none"
            targetArrow "none"
            fill "#000000"
            style "dotted"
            width 2
        ]
        LabelGraphics [
            fontSize 18
        ]
    ]
    edge [
        source 4
        target 6
        label ""
        graphics [
            sourceArrow "none"
            targetArrow "none"
            fill "#000000"
            style "dashed"
            width 2
        ]
        LabelGraphics [
            fontSize 18
        ]
    ]
    edge [
        source 4
        target 11
        label ""
        graphics [
            sourceArrow "none"
            targetArrow "none"
            fill "#000000"
            style "dashed"
            width 2
        ]
        LabelGraphics [
            fontSize 18
        ]
    ]
    edge [
        source 0
        target 14
        label ""
        graphics [
            sourceArrow "none"
            targetArrow "none"
            fill "#000000"
            style "line"
            width 2
        ]
        LabelGraphics [
            fontSize 18
        ]
    ]
    edge [
        source 0
        target 19
        label ""
        graphics [
            sourceArrow "none"
            targetArrow "none"
            fill "#000000"
            style "line"
            width 2
        ]
        LabelGraphics [
            fontSize 18
        ]
    ]
    edge [
        source 0
        target 3
        label ""
        graphics [
            sourceArrow "none"
            targetArrow "none"
            fill "#000000"
            style "dashed"
            width 2
        ]
        LabelGraphics [
            fontSize 18
        ]
    ]
    edge [
        source 0
        target 13
        label ""
        graphics [
            sourceArrow "none"
            targetArrow "none"
            fill "#000000"
            style "line"
            width 2
        ]
        LabelGraphics [
            fontSize 18
        ]
    ]
    edge [
        source 0
        target 18
        label ""
        graphics [
            sourceArrow "none"
            targetArrow "none"
            fill "#000000"
            style "dashed"
            width 2
        ]
        LabelGraphics [
            fontSize 18
        ]
    ]
    edge [
        source 0
        target 6
        label ""
        graphics [
            sourceArrow "none"
            targetArrow "none"
            fill "#000000"
            style "dotted"
            width 2
        ]
        LabelGraphics [
            fontSize 18
        ]
    ]
    edge [
        source 0
        target 11
        label ""
        graphics [
            sourceArrow "none"
            targetArrow "none"
            fill "#000000"
            style "dotted"
            width 2
        ]
        LabelGraphics [
            fontSize 18
        ]
    ]
    edge [
        source 30
        target 14
        label ""
        graphics [
            sourceArrow "none"
            targetArrow "none"
            fill "#000000"
            style "line"
            width 2
        ]
        LabelGraphics [
            fontSize 18
        ]
    ]
    edge [
        source 14
        target 19
        label ""
        graphics [
            sourceArrow "none"
            targetArrow "none"
            fill "#000000"
            style "dotted"
            width 2
        ]
        LabelGraphics [
            fontSize 18
        ]
    ]
    edge [
        source 8
        target 10
        label ""
        graphics [
            sourceArrow "none"
            targetArrow "none"
            fill "#000000"
            style "line"
            width 2
        ]
        LabelGraphics [
            fontSize 18
        ]
    ]
    edge [
        source 8
        target 33
        label ""
        graphics [
            sourceArrow "none"
            targetArrow "none"
            fill "#000000"
            style "dashed"
            width 2
        ]
        LabelGraphics [
            fontSize 18
        ]
    ]
    edge [
        source 8
        target 1
        label ""
        graphics [
            sourceArrow "none"
            targetArrow "none"
            fill "#000000"
            style "dashed"
            width 2
        ]
        LabelGraphics [
            fontSize 18
        ]
    ]
    edge [
        source 8
        target 9
        label ""
        graphics [
            sourceArrow "none"
            targetArrow "none"
            fill "#000000"
            style "dashed"
            width 2
        ]
        LabelGraphics [
            fontSize 18
        ]
    ]
    edge [
        source 10
        target 33
        label ""
        graphics [
            sourceArrow "none"
            targetArrow "none"
            fill "#000000"
            style "line"
            width 2
        ]
        LabelGraphics [
            fontSize 18
        ]
    ]
    edge [
        source 10
        target 16
        label ""
        graphics [
            sourceArrow "none"
            targetArrow "none"
            fill "#000000"
            style "dashed"
            width 2
        ]
        LabelGraphics [
            fontSize 18
        ]
    ]
    edge [
        source 10
        target 1
        label ""
        graphics [
            sourceArrow "none"
            targetArrow "none"
            fill "#000000"
            style "line"
            width 2
        ]
        LabelGraphics [
            fontSize 18
        ]
    ]
    edge [
        source 10
        target 7
        label ""
        graphics [
            sourceArrow "none"
            targetArrow "none"
            fill "#000000"
            style "dashed"
            width 2
        ]
        LabelGraphics [
            fontSize 18
        ]
    ]
    edge [
        source 10
        target 9
        label ""
        graphics [
            sourceArrow "none"
            targetArrow "none"
            fill "#000000"
            style "line"
            width 2
        ]
        LabelGraphics [
            fontSize 18
        ]
    ]
    edge [
        source 16
        target 1
        label ""
        graphics [
            sourceArrow "none"
            targetArrow "none"
            fill "#000000"
            style "dashed"
            width 2
        ]
        LabelGraphics [
            fontSize 18
        ]
    ]
    edge [
        source 1
        target 9
        label ""
        graphics [
            sourceArrow "none"
            targetArrow "none"
            fill "#000000"
            style "dotted"
            width 2
        ]
        LabelGraphics [
            fontSize 18
        ]
    ]
    edge [
        source 1
        target 6
        label ""
        graphics [
            sourceArrow "none"
            targetArrow "none"
            fill "#000000"
            style "dashed"
            width 2
        ]
        LabelGraphics [
            fontSize 18
        ]
    ]
    edge [
        source 1
        target 11
        label ""
        graphics [
            sourceArrow "none"
            targetArrow "none"
            fill "#000000"
            style "line"
            width 2
        ]
        LabelGraphics [
            fontSize 18
        ]
    ]
    edge [
        source 1
        target 17
        label ""
        graphics [
            sourceArrow "none"
            targetArrow "none"
            fill "#000000"
            style "dashed"
            width 2
        ]
        LabelGraphics [
            fontSize 18
        ]
    ]
    edge [
        source 3
        target 13
        label ""
        graphics [
            sourceArrow "none"
            targetArrow "none"
            fill "#000000"
            style "dashed"
            width 2
        ]
        LabelGraphics [
            fontSize 18
        ]
    ]
    edge [
        source 13
        target 18
        label ""
        graphics [
            sourceArrow "none"
            targetArrow "none"
            fill "#000000"
            style "dashed"
            width 2
        ]
        LabelGraphics [
            fontSize 18
        ]
    ]
    edge [
        source 7
        target 9
        label ""
        graphics [
            sourceArrow "none"
            targetArrow "none"
            fill "#000000"
            style "line"
            width 2
        ]
        LabelGraphics [
            fontSize 18
        ]
    ]
    edge [
        source 7
        target 42
        label ""
        graphics [
            sourceArrow "none"
            targetArrow "none"
            fill "#000000"
            style "dashed"
            width 2
        ]
        LabelGraphics [
            fontSize 18
        ]
    ]
    edge [
        source 7
        target 43
        label ""
        graphics [
            sourceArrow "none"
            targetArrow "none"
            fill "#000000"
            style "dashed"
            width 2
        ]
        LabelGraphics [
            fontSize 18
        ]
    ]
    edge [
        source 9
        target 42
        label ""
        graphics [
            sourceArrow "none"
            targetArrow "none"
            fill "#000000"
            style "line"
            width 2
        ]
        LabelGraphics [
            fontSize 18
        ]
    ]
    edge [
        source 9
        target 43
        label ""
        graphics [
            sourceArrow "none"
            targetArrow "none"
            fill "#000000"
            style "dashed"
            width 2
        ]
        LabelGraphics [
            fontSize 18
        ]
    ]
    edge [
        source 9
        target 21
        label ""
        graphics [
            sourceArrow "none"
            targetArrow "none"
            fill "#000000"
            style "dashed"
            width 2
        ]
        LabelGraphics [
            fontSize 18
        ]
    ]
    edge [
        source 43
        target 11
        label ""
        graphics [
            sourceArrow "none"
            targetArrow "none"
            fill "#000000"
            style "dashed"
            width 2
        ]
        LabelGraphics [
            fontSize 18
        ]
    ]
    edge [
        source 6
        target 11
        label ""
        graphics [
            sourceArrow "none"
            targetArrow "none"
            fill "#000000"
            style "line"
            width 2
        ]
        LabelGraphics [
            fontSize 18
        ]
    ]
    edge [
        source 11
        target 17
        label ""
        graphics [
            sourceArrow "none"
            targetArrow "none"
            fill "#000000"
            style "dotted"
            width 2
        ]
        LabelGraphics [
            fontSize 18
        ]
    ]
    edge [
        source 5
        target 62
        label ""
        graphics [
            sourceArrow "none"
            targetArrow "none"
            fill "#000000"
            style "line"
            width 2
        ]
        LabelGraphics [
            fontSize 18
        ]
    ]
    edge [
        source 5
        target 63
        label ""
        graphics [
            sourceArrow "none"
            targetArrow "none"
            fill "#000000"
            style "line"
            width 2
        ]
        LabelGraphics [
            fontSize 18
        ]
    ]
    edge [
        source 5
        target 64
        label ""
        graphics [
            sourceArrow "none"
            targetArrow "none"
            fill "#000000"
            style "line"
            width 2
        ]
        LabelGraphics [
            fontSize 18
        ]
    ]
    edge [
        source 5
        target 65
        label ""
        graphics [
            sourceArrow "none"
            targetArrow "none"
            fill "#000000"
            style "line"
            width 2
        ]
        LabelGraphics [
            fontSize 18
        ]
    ]
    edge [
        source 12
        target 63
        label ""
        graphics [
            sourceArrow "none"
            targetArrow "none"
            fill "#000000"
            style "line"
            width 2
        ]
        LabelGraphics [
            fontSize 18
        ]
    ]
    edge [
        source 12
        target 66
        label ""
        graphics [
            sourceArrow "none"
            targetArrow "none"
            fill "#000000"
            style "line"
            width 2
        ]
        LabelGraphics [
            fontSize 18
        ]
    ]
    edge [
        source 12
        target 67
        label ""
        graphics [
            sourceArrow "none"
            targetArrow "none"
            fill "#000000"
            style "line"
            width 2
        ]
        LabelGraphics [
            fontSize 18
        ]
    ]
    edge [
        source 2
        target 63
        label ""
        graphics [
            sourceArrow "none"
            targetArrow "none"
            fill "#000000"
            style "line"
            width 2
        ]
        LabelGraphics [
            fontSize 18
        ]
    ]
    edge [
        source 2
        target 64
        label ""
        graphics [
            sourceArrow "none"
            targetArrow "none"
            fill "#000000"
            style "line"
            width 2
        ]
        LabelGraphics [
            fontSize 18
        ]
    ]
    edge [
        source 2
        target 65
        label ""
        graphics [
            sourceArrow "none"
            targetArrow "none"
            fill "#000000"
            style "line"
            width 2
        ]
        LabelGraphics [
            fontSize 18
        ]
    ]
    edge [
        source 2
        target 66
        label ""
        graphics [
            sourceArrow "none"
            targetArrow "none"
            fill "#000000"
            style "line"
            width 2
        ]
        LabelGraphics [
            fontSize 18
        ]
    ]
    edge [
        source 2
        target 68
        label ""
        graphics [
            sourceArrow "none"
            targetArrow "none"
            fill "#000000"
            style "line"
            width 2
        ]
        LabelGraphics [
            fontSize 18
        ]
    ]
    edge [
        source 2
        target 69
        label ""
        graphics [
            sourceArrow "none"
            targetArrow "none"
            fill "#000000"
            style "line"
            width 2
        ]
        LabelGraphics [
            fontSize 18
        ]
    ]
    edge [
        source 20
        target 66
        label ""
        graphics [
            sourceArrow "none"
            targetArrow "none"
            fill "#000000"
            style "line"
            width 2
        ]
        LabelGraphics [
            fontSize 18
        ]
    ]
    edge [
        source 20
        target 67
        label ""
        graphics [
            sourceArrow "none"
            targetArrow "none"
            fill "#000000"
            style "line"
            width 2
        ]
        LabelGraphics [
            fontSize 18
        ]
    ]
    edge [
        source 4
        target 70
        label ""
        graphics [
            sourceArrow "none"
            targetArrow "none"
            fill "#000000"
            style "line"
            width 2
        ]
        LabelGraphics [
            fontSize 18
        ]
    ]
    edge [
        source 4
        target 71
        label ""
        graphics [
            sourceArrow "none"
            targetArrow "none"
            fill "#000000"
            style "line"
            width 2
        ]
        LabelGraphics [
            fontSize 18
        ]
    ]
    edge [
        source 4
        target 72
        label ""
        graphics [
            sourceArrow "none"
            targetArrow "none"
            fill "#000000"
            style "line"
            width 2
        ]
        LabelGraphics [
            fontSize 18
        ]
    ]
    edge [
        source 0
        target 63
        label ""
        graphics [
            sourceArrow "none"
            targetArrow "none"
            fill "#000000"
            style "line"
            width 2
        ]
        LabelGraphics [
            fontSize 18
        ]
    ]
    edge [
        source 0
        target 65
        label ""
        graphics [
            sourceArrow "none"
            targetArrow "none"
            fill "#000000"
            style "line"
            width 2
        ]
        LabelGraphics [
            fontSize 18
        ]
    ]
    edge [
        source 0
        target 70
        label ""
        graphics [
            sourceArrow "none"
            targetArrow "none"
            fill "#000000"
            style "line"
            width 2
        ]
        LabelGraphics [
            fontSize 18
        ]
    ]
    edge [
        source 0
        target 71
        label ""
        graphics [
            sourceArrow "none"
            targetArrow "none"
            fill "#000000"
            style "line"
            width 2
        ]
        LabelGraphics [
            fontSize 18
        ]
    ]
    edge [
        source 0
        target 72
        label ""
        graphics [
            sourceArrow "none"
            targetArrow "none"
            fill "#000000"
            style "line"
            width 2
        ]
        LabelGraphics [
            fontSize 18
        ]
    ]
    edge [
        source 0
        target 73
        label ""
        graphics [
            sourceArrow "none"
            targetArrow "none"
            fill "#000000"
            style "line"
            width 2
        ]
        LabelGraphics [
            fontSize 18
        ]
    ]
    edge [
        source 30
        target 70
        label ""
        graphics [
            sourceArrow "none"
            targetArrow "none"
            fill "#000000"
            style "line"
            width 2
        ]
        LabelGraphics [
            fontSize 18
        ]
    ]
    edge [
        source 14
        target 63
        label ""
        graphics [
            sourceArrow "none"
            targetArrow "none"
            fill "#000000"
            style "line"
            width 2
        ]
        LabelGraphics [
            fontSize 18
        ]
    ]
    edge [
        source 14
        target 70
        label ""
        graphics [
            sourceArrow "none"
            targetArrow "none"
            fill "#000000"
            style "line"
            width 2
        ]
        LabelGraphics [
            fontSize 18
        ]
    ]
    edge [
        source 19
        target 63
        label ""
        graphics [
            sourceArrow "none"
            targetArrow "none"
            fill "#000000"
            style "line"
            width 2
        ]
        LabelGraphics [
            fontSize 18
        ]
    ]
    edge [
        source 19
        target 70
        label ""
        graphics [
            sourceArrow "none"
            targetArrow "none"
            fill "#000000"
            style "line"
            width 2
        ]
        LabelGraphics [
            fontSize 18
        ]
    ]
    edge [
        source 8
        target 66
        label ""
        graphics [
            sourceArrow "none"
            targetArrow "none"
            fill "#000000"
            style "line"
            width 2
        ]
        LabelGraphics [
            fontSize 18
        ]
    ]
    edge [
        source 8
        target 68
        label ""
        graphics [
            sourceArrow "none"
            targetArrow "none"
            fill "#000000"
            style "line"
            width 2
        ]
        LabelGraphics [
            fontSize 18
        ]
    ]
    edge [
        source 8
        target 74
        label ""
        graphics [
            sourceArrow "none"
            targetArrow "none"
            fill "#000000"
            style "line"
            width 2
        ]
        LabelGraphics [
            fontSize 18
        ]
    ]
    edge [
        source 10
        target 66
        label ""
        graphics [
            sourceArrow "none"
            targetArrow "none"
            fill "#000000"
            style "line"
            width 2
        ]
        LabelGraphics [
            fontSize 18
        ]
    ]
    edge [
        source 16
        target 66
        label ""
        graphics [
            sourceArrow "none"
            targetArrow "none"
            fill "#000000"
            style "line"
            width 2
        ]
        LabelGraphics [
            fontSize 18
        ]
    ]
    edge [
        source 16
        target 70
        label ""
        graphics [
            sourceArrow "none"
            targetArrow "none"
            fill "#000000"
            style "line"
            width 2
        ]
        LabelGraphics [
            fontSize 18
        ]
    ]
    edge [
        source 1
        target 66
        label ""
        graphics [
            sourceArrow "none"
            targetArrow "none"
            fill "#000000"
            style "line"
            width 2
        ]
        LabelGraphics [
            fontSize 18
        ]
    ]
    edge [
        source 1
        target 68
        label ""
        graphics [
            sourceArrow "none"
            targetArrow "none"
            fill "#000000"
            style "line"
            width 2
        ]
        LabelGraphics [
            fontSize 18
        ]
    ]
    edge [
        source 1
        target 70
        label ""
        graphics [
            sourceArrow "none"
            targetArrow "none"
            fill "#000000"
            style "line"
            width 2
        ]
        LabelGraphics [
            fontSize 18
        ]
    ]
    edge [
        source 1
        target 72
        label ""
        graphics [
            sourceArrow "none"
            targetArrow "none"
            fill "#000000"
            style "line"
            width 2
        ]
        LabelGraphics [
            fontSize 18
        ]
    ]
    edge [
        source 1
        target 74
        label ""
        graphics [
            sourceArrow "none"
            targetArrow "none"
            fill "#000000"
            style "line"
            width 2
        ]
        LabelGraphics [
            fontSize 18
        ]
    ]
    edge [
        source 1
        target 75
        label ""
        graphics [
            sourceArrow "none"
            targetArrow "none"
            fill "#000000"
            style "line"
            width 2
        ]
        LabelGraphics [
            fontSize 18
        ]
    ]
    edge [
        source 3
        target 63
        label ""
        graphics [
            sourceArrow "none"
            targetArrow "none"
            fill "#000000"
            style "line"
            width 2
        ]
        LabelGraphics [
            fontSize 18
        ]
    ]
    edge [
        source 3
        target 65
        label ""
        graphics [
            sourceArrow "none"
            targetArrow "none"
            fill "#000000"
            style "line"
            width 2
        ]
        LabelGraphics [
            fontSize 18
        ]
    ]
    edge [
        source 3
        target 73
        label ""
        graphics [
            sourceArrow "none"
            targetArrow "none"
            fill "#000000"
            style "line"
            width 2
        ]
        LabelGraphics [
            fontSize 18
        ]
    ]
    edge [
        source 13
        target 65
        label ""
        graphics [
            sourceArrow "none"
            targetArrow "none"
            fill "#000000"
            style "line"
            width 2
        ]
        LabelGraphics [
            fontSize 18
        ]
    ]
    edge [
        source 13
        target 72
        label ""
        graphics [
            sourceArrow "none"
            targetArrow "none"
            fill "#000000"
            style "line"
            width 2
        ]
        LabelGraphics [
            fontSize 18
        ]
    ]
    edge [
        source 13
        target 76
        label ""
        graphics [
            sourceArrow "none"
            targetArrow "none"
            fill "#000000"
            style "line"
            width 2
        ]
        LabelGraphics [
            fontSize 18
        ]
    ]
    edge [
        source 18
        target 72
        label ""
        graphics [
            sourceArrow "none"
            targetArrow "none"
            fill "#000000"
            style "line"
            width 2
        ]
        LabelGraphics [
            fontSize 18
        ]
    ]
    edge [
        source 18
        target 76
        label ""
        graphics [
            sourceArrow "none"
            targetArrow "none"
            fill "#000000"
            style "line"
            width 2
        ]
        LabelGraphics [
            fontSize 18
        ]
    ]
    edge [
        source 7
        target 66
        label ""
        graphics [
            sourceArrow "none"
            targetArrow "none"
            fill "#000000"
            style "line"
            width 2
        ]
        LabelGraphics [
            fontSize 18
        ]
    ]
    edge [
        source 7
        target 68
        label ""
        graphics [
            sourceArrow "none"
            targetArrow "none"
            fill "#000000"
            style "line"
            width 2
        ]
        LabelGraphics [
            fontSize 18
        ]
    ]
    edge [
        source 7
        target 69
        label ""
        graphics [
            sourceArrow "none"
            targetArrow "none"
            fill "#000000"
            style "line"
            width 2
        ]
        LabelGraphics [
            fontSize 18
        ]
    ]
    edge [
        source 9
        target 65
        label ""
        graphics [
            sourceArrow "none"
            targetArrow "none"
            fill "#000000"
            style "line"
            width 2
        ]
        LabelGraphics [
            fontSize 18
        ]
    ]
    edge [
        source 9
        target 68
        label ""
        graphics [
            sourceArrow "none"
            targetArrow "none"
            fill "#000000"
            style "line"
            width 2
        ]
        LabelGraphics [
            fontSize 18
        ]
    ]
    edge [
        source 43
        target 68
        label ""
        graphics [
            sourceArrow "none"
            targetArrow "none"
            fill "#000000"
            style "line"
            width 2
        ]
        LabelGraphics [
            fontSize 18
        ]
    ]
    edge [
        source 21
        target 65
        label ""
        graphics [
            sourceArrow "none"
            targetArrow "none"
            fill "#000000"
            style "line"
            width 2
        ]
        LabelGraphics [
            fontSize 18
        ]
    ]
    edge [
        source 21
        target 68
        label ""
        graphics [
            sourceArrow "none"
            targetArrow "none"
            fill "#000000"
            style "line"
            width 2
        ]
        LabelGraphics [
            fontSize 18
        ]
    ]
    edge [
        source 6
        target 70
        label ""
        graphics [
            sourceArrow "none"
            targetArrow "none"
            fill "#000000"
            style "line"
            width 2
        ]
        LabelGraphics [
            fontSize 18
        ]
    ]
    edge [
        source 6
        target 72
        label ""
        graphics [
            sourceArrow "none"
            targetArrow "none"
            fill "#000000"
            style "line"
            width 2
        ]
        LabelGraphics [
            fontSize 18
        ]
    ]
    edge [
        source 6
        target 75
        label ""
        graphics [
            sourceArrow "none"
            targetArrow "none"
            fill "#000000"
            style "line"
            width 2
        ]
        LabelGraphics [
            fontSize 18
        ]
    ]
    edge [
        source 6
        target 77
        label ""
        graphics [
            sourceArrow "none"
            targetArrow "none"
            fill "#000000"
            style "line"
            width 2
        ]
        LabelGraphics [
            fontSize 18
        ]
    ]
    edge [
        source 11
        target 72
        label ""
        graphics [
            sourceArrow "none"
            targetArrow "none"
            fill "#000000"
            style "line"
            width 2
        ]
        LabelGraphics [
            fontSize 18
        ]
    ]
    edge [
        source 17
        target 68
        label ""
        graphics [
            sourceArrow "none"
            targetArrow "none"
            fill "#000000"
            style "line"
            width 2
        ]
        LabelGraphics [
            fontSize 18
        ]
    ]
    edge [
        source 17
        target 72
        label ""
        graphics [
            sourceArrow "none"
            targetArrow "none"
            fill "#000000"
            style "line"
            width 2
        ]
        LabelGraphics [
            fontSize 18
        ]
    ]
    edge [
        source 0
        target 57
        label ""
        graphics [
            sourceArrow "none"
            targetArrow "none"
            fill "#000000"
            style "line"
            width 2
        ]
        LabelGraphics [
            fontSize 18
        ]
    ]
    edge [
        source 0
        target 59
        label ""
        graphics [
            sourceArrow "none"
            targetArrow "none"
            fill "#000000"
            style "line"
            width 2
        ]
        LabelGraphics [
            fontSize 18
        ]
    ]
    edge [
        source 1
        target 58
        label ""
        graphics [
            sourceArrow "none"
            targetArrow "none"
            fill "#000000"
            style "line"
            width 2
        ]
        LabelGraphics [
            fontSize 18
        ]
    ]
    edge [
        source 1
        target 61
        label ""
        graphics [
            sourceArrow "none"
            targetArrow "none"
            fill "#000000"
            style "line"
            width 2
        ]
        LabelGraphics [
            fontSize 18
        ]
    ]
    edge [
        source 2
        target 56
        label ""
        graphics [
            sourceArrow "none"
            targetArrow "none"
            fill "#000000"
            style "line"
            width 2
        ]
        LabelGraphics [
            fontSize 18
        ]
    ]
    edge [
        source 2
        target 60
        label ""
        graphics [
            sourceArrow "none"
            targetArrow "none"
            fill "#000000"
            style "line"
            width 2
        ]
        LabelGraphics [
            fontSize 18
        ]
    ]
    edge [
        source 3
        target 53
        label ""
        graphics [
            sourceArrow "none"
            targetArrow "none"
            fill "#000000"
            style "line"
            width 2
        ]
        LabelGraphics [
            fontSize 18
        ]
    ]
    edge [
        source 4
        target 51
        label ""
        graphics [
            sourceArrow "none"
            targetArrow "none"
            fill "#000000"
            style "line"
            width 2
        ]
        LabelGraphics [
            fontSize 18
        ]
    ]
    edge [
        source 5
        target 50
        label ""
        graphics [
            sourceArrow "none"
            targetArrow "none"
            fill "#000000"
            style "line"
            width 2
        ]
        LabelGraphics [
            fontSize 18
        ]
    ]
    edge [
        source 6
        target 55
        label ""
        graphics [
            sourceArrow "none"
            targetArrow "none"
            fill "#000000"
            style "line"
            width 2
        ]
        LabelGraphics [
            fontSize 18
        ]
    ]
    edge [
        source 7
        target 54
        label ""
        graphics [
            sourceArrow "none"
            targetArrow "none"
            fill "#000000"
            style "line"
            width 2
        ]
        LabelGraphics [
            fontSize 18
        ]
    ]
    edge [
        source 8
        target 52
        label ""
        graphics [
            sourceArrow "none"
            targetArrow "none"
            fill "#000000"
            style "line"
            width 2
        ]
        LabelGraphics [
            fontSize 18
        ]
    ]
    edge [
        source 9
        target 54
        label ""
        graphics [
            sourceArrow "none"
            targetArrow "none"
            fill "#000000"
            style "line"
            width 2
        ]
        LabelGraphics [
            fontSize 18
        ]
    ]
    edge [
        source 10
        target 52
        label ""
        graphics [
            sourceArrow "none"
            targetArrow "none"
            fill "#000000"
            style "line"
            width 2
        ]
        LabelGraphics [
            fontSize 18
        ]
    ]
    edge [
        source 11
        target 55
        label ""
        graphics [
            sourceArrow "none"
            targetArrow "none"
            fill "#000000"
            style "line"
            width 2
        ]
        LabelGraphics [
            fontSize 18
        ]
    ]
    edge [
        source 12
        target 50
        label ""
        graphics [
            sourceArrow "none"
            targetArrow "none"
            fill "#000000"
            style "line"
            width 2
        ]
        LabelGraphics [
            fontSize 18
        ]
    ]
    edge [
        source 30
        target 51
        label ""
        graphics [
            sourceArrow "none"
            targetArrow "none"
            fill "#000000"
            style "line"
            width 2
        ]
        LabelGraphics [
            fontSize 18
        ]
    ]
    edge [
        source 43
        target 54
        label ""
        graphics [
            sourceArrow "none"
            targetArrow "none"
            fill "#000000"
            style "line"
            width 2
        ]
        LabelGraphics [
            fontSize 18
        ]
    ]
    edge [
        source 50
        target 63
        label ""
        graphics [
            sourceArrow "none"
            targetArrow "none"
            fill "#000000"
            style "dotted"
            width 2
        ]
        LabelGraphics [
            fontSize 18
        ]
    ]
    edge [
        source 51
        target 70
        label ""
        graphics [
            sourceArrow "none"
            targetArrow "none"
            fill "#000000"
            style "dotted"
            width 2
        ]
        LabelGraphics [
            fontSize 18
        ]
    ]
    edge [
        source 52
        target 66
        label ""
        graphics [
            sourceArrow "none"
            targetArrow "none"
            fill "#000000"
            style "dotted"
            width 2
        ]
        LabelGraphics [
            fontSize 18
        ]
    ]
    edge [
        source 53
        target 65
        label ""
        graphics [
            sourceArrow "none"
            targetArrow "none"
            fill "#000000"
            style "dotted"
            width 2
        ]
        LabelGraphics [
            fontSize 18
        ]
    ]
    edge [
        source 54
        target 68
        label ""
        graphics [
            sourceArrow "none"
            targetArrow "none"
            fill "#000000"
            style "dotted"
            width 2
        ]
        LabelGraphics [
            fontSize 18
        ]
    ]
    edge [
        source 55
        target 72
        label ""
        graphics [
            sourceArrow "none"
            targetArrow "none"
            fill "#000000"
            style "dotted"
            width 2
        ]
        LabelGraphics [
            fontSize 18
        ]
    ]
    edge [
        source 56
        target 69
        label ""
        graphics [
            sourceArrow "none"
            targetArrow "none"
            fill "#000000"
            style "dotted"
            width 2
        ]
        LabelGraphics [
            fontSize 18
        ]
    ]
    edge [
        source 57
        target 73
        label ""
        graphics [
            sourceArrow "none"
            targetArrow "none"
            fill "#000000"
            style "dotted"
            width 2
        ]
        LabelGraphics [
            fontSize 18
        ]
    ]
    edge [
        source 58
        target 75
        label ""
        graphics [
            sourceArrow "none"
            targetArrow "none"
            fill "#000000"
            style "dotted"
            width 2
        ]
        LabelGraphics [
            fontSize 18
        ]
    ]
    edge [
        source 59
        target 71
        label ""
        graphics [
            sourceArrow "none"
            targetArrow "none"
            fill "#000000"
            style "dotted"
            width 2
        ]
        LabelGraphics [
            fontSize 18
        ]
    ]
    edge [
        source 60
        target 64
        label ""
        graphics [
            sourceArrow "none"
            targetArrow "none"
            fill "#000000"
            style "dotted"
            width 2
        ]
        LabelGraphics [
            fontSize 18
        ]
    ]
    edge [
        source 61
        target 74
        label ""
        graphics [
            sourceArrow "none"
            targetArrow "none"
            fill "#000000"
            style "dotted"
            width 2
        ]
        LabelGraphics [
            fontSize 18
        ]
    ]
]
