# Supplementary material for: Allosteric Communication Occurs via Networks of Tertiary and Quaternary Motions in Proteins
Source: PLoS Comput Biol. 2009 Feb 20;5(2):e1000293. doi: 10.1371/journal.pcbi.1000293 (PMC2634971; doi:10.1371/journal.pcbi.1000293)
Supplement: Dataset S1 — This set contains 51 directories, one for each protein in the allostery benchmark. Within a protein's directory, there are four files: (1) A pymol script (.pml extension) highlighting the rigid bodies and flexible segments. The selection name for each rigid body or flexible segment indicates its position in the quaternary network (QN). Just open the pdb file for either structure of the allosteric protein (the inactive pdb is the first pdb code in the pymol script file name and the active pdb is the second) and run the pymol script. (2) the QN GML - graph modeling language (GML) format of the QN for the protein. In the README file in the top-level directory are instructions for laying out these graphs with the freely available program yEd (http://www.yworks.com). (3) the QN residue lists - chain identifiers and residue ranges for each rigid body and flexible segment in the QN and GCN. (4) the GCN GML. Lay out these GML files according to the instructions in the README. (0.16 MB ZIP) [file pcbi.1000293.s001.zip › PlosCBsupp_indexed/ATP_sulfurylase/1M8P-1I2D_QN.1.0.resLists]

name       residue_range
B2+D2      B237-243,397-565; D237-243,397-565
F2+C2      C397-566; F237-243,397-566
A2+E2      A237-243,397-566; E397-566
D1         D2-223,244-329
B1         B2-223,244-329
A1         A2-196,217-223,251-318,326-329
F1         F2-177,193-196,217-219,259-318,326-329
E1         E2-177,193-198,259-282,287-318,326-329
C1         C2-177,193-198,259-282,287-318,326-329
E3         E178-192,199-225,237-258,283-286,359-386
C3         C178-192,199-225,237-258,283-286,359-386
F3         F178-192,197-216,220-223,244-258,359-386
A3         A197-216,244-250,359-386
D3         D340-349,359-386
B3         B359-386
F4         F340-349
C5         C387-396
F5         F387-396
D4         D387-396
B4         B387-396
A5         A387-396
E4         E387-396
C4         C340-349
A4         A340-349
A224-236   A224-236
A319-325   A319-325
A330-339   A330-339
A350-358   A350-358
A567-573   A567-573
B224-236   B224-236
B330-358   B330-358
B566-573   B566-573
C226-236   C226-236
C319-325   C319-325
C330-339   C330-339
C350-358   C350-358
C567-573   C567-573
D224-236   D224-236
D330-339   D330-339
D350-358   D350-358
D566-573   D566-573
E226-236   E226-236
E319-325   E319-325
E330-358   E330-358
E567-573   E567-573
F224-236   F224-236
F319-325   F319-325
F330-339   F330-339
F350-358   F350-358
F567-573   F567-573
