# Supplementary material for: Allosteric Communication Occurs via Networks of Tertiary and Quaternary Motions in Proteins
Source: PLoS Comput Biol. 2009 Feb 20;5(2):e1000293. doi: 10.1371/journal.pcbi.1000293 (PMC2634971; doi:10.1371/journal.pcbi.1000293)
Supplement: Dataset S1 — This set contains 51 directories, one for each protein in the allostery benchmark. Within a protein's directory, there are four files: (1) A pymol script (.pml extension) highlighting the rigid bodies and flexible segments. The selection name for each rigid body or flexible segment indicates its position in the quaternary network (QN). Just open the pdb file for either structure of the allosteric protein (the inactive pdb is the first pdb code in the pymol script file name and the active pdb is the second) and run the pymol script. (2) the QN GML - graph modeling language (GML) format of the QN for the protein. In the README file in the top-level directory are instructions for laying out these graphs with the freely available program yEd (http://www.yworks.com). (3) the QN residue lists - chain identifiers and residue ranges for each rigid body and flexible segment in the QN and GCN. (4) the GCN GML. Lay out these GML files according to the instructions in the README. (0.16 MB ZIP) [file pcbi.1000293.s001.zip › PlosCBsupp_indexed/ATP_sulfurylase/1M8P-1I2D_RBs.1.0.pml]

bg_color white
set depth_cue=0
space cmyk
hide all
show cartoon, all
color red, all
hide everything, forbidden
select ligands, (hetatm and not resn hoh)
color brown, ligands
color brown, ligands2

select B2+D2, (chain B and resi 237-243,397-565) or (chain D and resi 237-243,397-565)
color green, B2+D2

select F2+C2, (chain C and resi 397-566) or (chain F and resi 237-243,397-566)
color blue, F2+C2

select A2+E2, (chain A and resi 237-243,397-566) or (chain E and resi 397-566)
color yellow, A2+E2

select D1, (chain D and resi 2-223,244-329)
color magenta, D1

select B1, (chain B and resi 2-223,244-329)
color orange, B1

select A1, (chain A and resi 2-196,217-223,251-318,326-329)
color cyan, A1

select F1, (chain F and resi 2-177,193-196,217-219,259-318,326-329)
color slate, F1

select E1, (chain E and resi 2-177,193-198,259-282,287-318,326-329)
color salmon, E1

select C1, (chain C and resi 2-177,193-198,259-282,287-318,326-329)
color olive, C1

select E3, (chain E and resi 178-192,199-225,237-258,283-286,359-386)
color br6, E3

select C3, (chain C and resi 178-192,199-225,237-258,283-286,359-386)
color green, C3

select F3, (chain F and resi 178-192,197-216,220-223,244-258,359-386)
color yellow, F3

select A3, (chain A and resi 197-216,244-250,359-386)
color blue, A3

select D3, (chain D and resi 340-349,359-386)
color orange, D3

select B3, (chain B and resi 359-386)
color magenta, B3

select F4, (chain F and resi 340-349)
color cyan, F4

select C5, (chain C and resi 387-396)
color slate, C5

select F5, (chain F and resi 387-396)
color salmon, F5

select D4, (chain D and resi 387-396)
color olive, D4

select B4, (chain B and resi 387-396)
color br6, B4

select A5, (chain A and resi 387-396)
color green, A5

select E4, (chain E and resi 387-396)
color blue, E4

select C4, (chain C and resi 340-349)
color yellow, C4

select A4, (chain A and resi 340-349)
color orange, A4

select A224-236, (chain A and resi 224-236)
show sticks, A224-236

select A319-325, (chain A and resi 319-325)
show sticks, A319-325

select A330-339, (chain A and resi 330-339)
show sticks, A330-339

select A350-358, (chain A and resi 350-358)
show sticks, A350-358

select A567-573, (chain A and resi 567-573)
show sticks, A567-573

select B224-236, (chain B and resi 224-236)
show sticks, B224-236

select B330-358, (chain B and resi 330-358)
show sticks, B330-358

select B566-573, (chain B and resi 566-573)
show sticks, B566-573

select C226-236, (chain C and resi 226-236)
show sticks, C226-236

select C319-325, (chain C and resi 319-325)
show sticks, C319-325

select C330-339, (chain C and resi 330-339)
show sticks, C330-339

select C350-358, (chain C and resi 350-358)
show sticks, C350-358

select C567-573, (chain C and resi 567-573)
show sticks, C567-573

select D224-236, (chain D and resi 224-236)
show sticks, D224-236

select D330-339, (chain D and resi 330-339)
show sticks, D330-339

select D350-358, (chain D and resi 350-358)
show sticks, D350-358

select D566-573, (chain D and resi 566-573)
show sticks, D566-573

select E226-236, (chain E and resi 226-236)
show sticks, E226-236

select E319-325, (chain E and resi 319-325)
show sticks, E319-325

select E330-358, (chain E and resi 330-358)
show sticks, E330-358

select E567-573, (chain E and resi 567-573)
show sticks, E567-573

select F224-236, (chain F and resi 224-236)
show sticks, F224-236

select F319-325, (chain F and resi 319-325)
show sticks, F319-325

select F330-339, (chain F and resi 330-339)
show sticks, F330-339

select F350-358, (chain F and resi 350-358)
show sticks, F350-358

select F567-573, (chain F and resi 567-573)
show sticks, F567-573

select bb, name N+C+O
hide sticks, bb
hide lines, bb
alter ligands, vdw=0.75
flag ignore, all, clear
flag ignore, not ligands, set
show surface, ligands
