# Supplementary material for: Allosteric Communication Occurs via Networks of Tertiary and Quaternary Motions in Proteins
Source: PLoS Comput Biol. 2009 Feb 20;5(2):e1000293. doi: 10.1371/journal.pcbi.1000293 (PMC2634971; doi:10.1371/journal.pcbi.1000293)
Supplement: Dataset S1 — This set contains 51 directories, one for each protein in the allostery benchmark. Within a protein's directory, there are four files: (1) A pymol script (.pml extension) highlighting the rigid bodies and flexible segments. The selection name for each rigid body or flexible segment indicates its position in the quaternary network (QN). Just open the pdb file for either structure of the allosteric protein (the inactive pdb is the first pdb code in the pymol script file name and the active pdb is the second) and run the pymol script. (2) the QN GML - graph modeling language (GML) format of the QN for the protein. In the README file in the top-level directory are instructions for laying out these graphs with the freely available program yEd (http://www.yworks.com). (3) the QN residue lists - chain identifiers and residue ranges for each rigid body and flexible segment in the QN and GCN. (4) the GCN GML. Lay out these GML files according to the instructions in the README. (0.16 MB ZIP) [file pcbi.1000293.s001.zip › PlosCBsupp_indexed/caspase/1SHJ-1F1J_RBs.0.8.pml]

bg_color white
set depth_cue=0
space cmyk
hide all
show cartoon, all
color red, all
hide everything, forbidden
select ligands, (hetatm and not resn hoh)
color brown, ligands
color brown, ligands2

select B1+A1, (chain A and resi 58-184,219-223,238-265,290-302) or (chain B and resi 58-184,219-223,238-265,290-302)
color green, B1+A1

select A3, (chain A and resi 185-188)
color blue, A3

select B3, (chain B and resi 185-188)
color yellow, B3

select A2, (chain A and resi 286-289)
color magenta, A2

select B2, (chain B and resi 286-289)
color orange, B2

select A4, (chain A and resi 224-226)
color cyan, A4

select B4, (chain B and resi 224-226)
color slate, B4

select A209-218, (chain A and resi 209-218)
show sticks, A209-218

select A266-273, (chain A and resi 266-273)
show sticks, A266-273

select B209-218, (chain B and resi 209-218)
show sticks, B209-218

select B266-273, (chain B and resi 266-273)
show sticks, B266-273

select A57-57, (chain A and resi 57)

select A303-303, (chain A and resi 303)

select B57-57, (chain B and resi 57)

select B303-303, (chain B and resi 303)

select A192-196, (chain A and resi 192-196)

select A227-237, (chain A and resi 227-237)

select A274-285, (chain A and resi 274-285)

select B192-196, (chain B and resi 192-196)

select B227-237, (chain B and resi 227-237)

select B274-285, (chain B and resi 274-285)

select bb, name N+C+O
hide sticks, bb
hide lines, bb
alter ligands, vdw=0.75
flag ignore, all, clear
flag ignore, not ligands, set
show surface, ligands
