# Supplementary material for: Allosteric Communication Occurs via Networks of Tertiary and Quaternary Motions in Proteins
Source: PLoS Comput Biol. 2009 Feb 20;5(2):e1000293. doi: 10.1371/journal.pcbi.1000293 (PMC2634971; doi:10.1371/journal.pcbi.1000293)
Supplement: Dataset S1 — This set contains 51 directories, one for each protein in the allostery benchmark. Within a protein's directory, there are four files: (1) A pymol script (.pml extension) highlighting the rigid bodies and flexible segments. The selection name for each rigid body or flexible segment indicates its position in the quaternary network (QN). Just open the pdb file for either structure of the allosteric protein (the inactive pdb is the first pdb code in the pymol script file name and the active pdb is the second) and run the pymol script. (2) the QN GML - graph modeling language (GML) format of the QN for the protein. In the README file in the top-level directory are instructions for laying out these graphs with the freely available program yEd (http://www.yworks.com). (3) the QN residue lists - chain identifiers and residue ranges for each rigid body and flexible segment in the QN and GCN. (4) the GCN GML. Lay out these GML files according to the instructions in the README. (0.16 MB ZIP) [file pcbi.1000293.s001.zip › PlosCBsupp_indexed/chorismate_mutase/2CSM-1CSM_QN.0.8.resLists]

name       residue_range
B1         B12-42,59-88,114-160
A1         A1-42,59-65,111-160
B2         B1-11,99-113,161-191,239-254
A2         A108-110,161-194,239-254
A3         A66-88
A4         A195-211
B3         B89-98
A5         A89-98
A6         A99-107
B4         B195-203
B5         B204-211
A8         A227-232
A7         A233-238
B7         B227-232
B6         B233-238
B8         B224-226
A9         A224-226
B9         B192-194
A43-58     A43-58
A212-214   A212-214
B43-58     B43-58
B212-214   B212-214
