# Supplementary material for: Allosteric Communication Occurs via Networks of Tertiary and Quaternary Motions in Proteins
Source: PLoS Comput Biol. 2009 Feb 20;5(2):e1000293. doi: 10.1371/journal.pcbi.1000293 (PMC2634971; doi:10.1371/journal.pcbi.1000293)
Supplement: Dataset S1 — This set contains 51 directories, one for each protein in the allostery benchmark. Within a protein's directory, there are four files: (1) A pymol script (.pml extension) highlighting the rigid bodies and flexible segments. The selection name for each rigid body or flexible segment indicates its position in the quaternary network (QN). Just open the pdb file for either structure of the allosteric protein (the inactive pdb is the first pdb code in the pymol script file name and the active pdb is the second) and run the pymol script. (2) the QN GML - graph modeling language (GML) format of the QN for the protein. In the README file in the top-level directory are instructions for laying out these graphs with the freely available program yEd (http://www.yworks.com). (3) the QN residue lists - chain identifiers and residue ranges for each rigid body and flexible segment in the QN and GCN. (4) the GCN GML. Lay out these GML files according to the instructions in the README. (0.16 MB ZIP) [file pcbi.1000293.s001.zip › PlosCBsupp_indexed/chorismate_mutase/2CSM-1CSM_RBs.0.8.pml]

bg_color white
set depth_cue=0
space cmyk
hide all
show cartoon, all
color red, all
hide everything, forbidden
select ligands, (hetatm and not resn hoh)
color brown, ligands
color brown, ligands2

select B1, (chain B and resi 12-42,59-88,114-160)
color green, B1

select A1, (chain A and resi 1-42,59-65,111-160)
color blue, A1

select B2, (chain B and resi 1-11,99-113,161-191,239-254)
color yellow, B2

select A2, (chain A and resi 108-110,161-194,239-254)
color magenta, A2

select A3, (chain A and resi 66-88)
color orange, A3

select A4, (chain A and resi 195-211)
color cyan, A4

select B3, (chain B and resi 89-98)
color slate, B3

select A5, (chain A and resi 89-98)
color salmon, A5

select A6, (chain A and resi 99-107)
color olive, A6

select B4, (chain B and resi 195-203)
color br6, B4

select B5, (chain B and resi 204-211)
color blue, B5

select A8, (chain A and resi 227-232)
color green, A8

select A7, (chain A and resi 233-238)
color yellow, A7

select B7, (chain B and resi 227-232)
color magenta, B7

select B6, (chain B and resi 233-238)
color orange, B6

select B8, (chain B and resi 224-226)
color cyan, B8

select A9, (chain A and resi 224-226)
color slate, A9

select B9, (chain B and resi 192-194)
color salmon, B9

select A43-58, (chain A and resi 43-58)
show sticks, A43-58

select A212-214, (chain A and resi 212-214)
show sticks, A212-214

select B43-58, (chain B and resi 43-58)
show sticks, B43-58

select B212-214, (chain B and resi 212-214)
show sticks, B212-214

select A215-217, (chain A and resi 215-217)

select A222-223, (chain A and resi 222-223)

select A255-256, (chain A and resi 255-256)

select B215-217, (chain B and resi 215-217)

select B222-223, (chain B and resi 222-223)

select B255-256, (chain B and resi 255-256)

select bb, name N+C+O
hide sticks, bb
hide lines, bb
alter ligands, vdw=0.75
flag ignore, all, clear
flag ignore, not ligands, set
show surface, ligands
