# Supplementary material for: Allosteric Communication Occurs via Networks of Tertiary and Quaternary Motions in Proteins
Source: PLoS Comput Biol. 2009 Feb 20;5(2):e1000293. doi: 10.1371/journal.pcbi.1000293 (PMC2634971; doi:10.1371/journal.pcbi.1000293)
Supplement: Dataset S1 — This set contains 51 directories, one for each protein in the allostery benchmark. Within a protein's directory, there are four files: (1) A pymol script (.pml extension) highlighting the rigid bodies and flexible segments. The selection name for each rigid body or flexible segment indicates its position in the quaternary network (QN). Just open the pdb file for either structure of the allosteric protein (the inactive pdb is the first pdb code in the pymol script file name and the active pdb is the second) and run the pymol script. (2) the QN GML - graph modeling language (GML) format of the QN for the protein. In the README file in the top-level directory are instructions for laying out these graphs with the freely available program yEd (http://www.yworks.com). (3) the QN residue lists - chain identifiers and residue ranges for each rigid body and flexible segment in the QN and GCN. (4) the GCN GML. Lay out these GML files according to the instructions in the README. (0.16 MB ZIP) [file pcbi.1000293.s001.zip › PlosCBsupp_indexed/DAHP_synthase/1KFL-1N8F_QN.0.5.resLists]

name       residue_range
A1         A8-92,119-350
B1         B8-92,119-207,213-217,223-350
D1         D19-92,119-143,150-207,223-311,321-350
C1         C19-92,119-143,150-207,223-311,321-350
D3+C5      C8-13; D208-222
C3+D6      C208-222; D8-13
D2         D102-118
C2         C102-118
B2         B102-118
A2         A102-118
B3         B208-212,218-222
D4         D312-320
D5         D144-149
C4         C144-149
D7         D14-18
C6         C14-18
A93-101    A93-101
B93-101    B93-101
C93-101    C93-101
C312-320   C312-320
D93-101    D93-101
