# Supplementary material for: Allosteric Communication Occurs via Networks of Tertiary and Quaternary Motions in Proteins
Source: PLoS Comput Biol. 2009 Feb 20;5(2):e1000293. doi: 10.1371/journal.pcbi.1000293 (PMC2634971; doi:10.1371/journal.pcbi.1000293)
Supplement: Dataset S1 — This set contains 51 directories, one for each protein in the allostery benchmark. Within a protein's directory, there are four files: (1) A pymol script (.pml extension) highlighting the rigid bodies and flexible segments. The selection name for each rigid body or flexible segment indicates its position in the quaternary network (QN). Just open the pdb file for either structure of the allosteric protein (the inactive pdb is the first pdb code in the pymol script file name and the active pdb is the second) and run the pymol script. (2) the QN GML - graph modeling language (GML) format of the QN for the protein. In the README file in the top-level directory are instructions for laying out these graphs with the freely available program yEd (http://www.yworks.com). (3) the QN residue lists - chain identifiers and residue ranges for each rigid body and flexible segment in the QN and GCN. (4) the GCN GML. Lay out these GML files according to the instructions in the README. (0.16 MB ZIP) [file pcbi.1000293.s001.zip › PlosCBsupp_indexed/DAHP_synthase/1KFL-1N8F_RBs.0.5.pml]

bg_color white
set depth_cue=0
space cmyk
hide all
show cartoon, all
color red, all
hide everything, forbidden
select ligands, (hetatm and not resn hoh)
color brown, ligands
color brown, ligands2

select A1, (chain A and resi 8-92,119-350)
color green, A1

select B1, (chain B and resi 8-92,119-207,213-217,223-350)
color blue, B1

select D1, (chain D and resi 19-92,119-143,150-207,223-311,321-350)
color yellow, D1

select C1, (chain C and resi 19-92,119-143,150-207,223-311,321-350)
color magenta, C1

select D3+C5, (chain C and resi 8-13) or (chain D and resi 208-222)
color orange, D3+C5

select C3+D6, (chain C and resi 208-222) or (chain D and resi 8-13)
color cyan, C3+D6

select D2, (chain D and resi 102-118)
color slate, D2

select C2, (chain C and resi 102-118)
color salmon, C2

select B2, (chain B and resi 102-118)
color olive, B2

select A2, (chain A and resi 102-118)
color br6, A2

select B3, (chain B and resi 208-212,218-222)
color yellow, B3

select D4, (chain D and resi 312-320)
color green, D4

select D5, (chain D and resi 144-149)
color blue, D5

select C4, (chain C and resi 144-149)
color slate, C4

select D7, (chain D and resi 14-18)
color magenta, D7

select C6, (chain C and resi 14-18)
color cyan, C6

select A93-101, (chain A and resi 93-101)
show sticks, A93-101

select B93-101, (chain B and resi 93-101)
show sticks, B93-101

select C93-101, (chain C and resi 93-101)
show sticks, C93-101

select C312-320, (chain C and resi 312-320)
show sticks, C312-320

select D93-101, (chain D and resi 93-101)
show sticks, D93-101

select A1-7, (chain A and resi 1-7)

select B1-7, (chain B and resi 1-7)

select C1-7, (chain C and resi 1-7)

select D1-7, (chain D and resi 1-7)

select bb, name N+C+O
hide sticks, bb
hide lines, bb
alter ligands, vdw=0.75
flag ignore, all, clear
flag ignore, not ligands, set
show surface, ligands
