# Supplementary material for: Allosteric Communication Occurs via Networks of Tertiary and Quaternary Motions in Proteins
Source: PLoS Comput Biol. 2009 Feb 20;5(2):e1000293. doi: 10.1371/journal.pcbi.1000293 (PMC2634971; doi:10.1371/journal.pcbi.1000293)
Supplement: Dataset S1 — This set contains 51 directories, one for each protein in the allostery benchmark. Within a protein's directory, there are four files: (1) A pymol script (.pml extension) highlighting the rigid bodies and flexible segments. The selection name for each rigid body or flexible segment indicates its position in the quaternary network (QN). Just open the pdb file for either structure of the allosteric protein (the inactive pdb is the first pdb code in the pymol script file name and the active pdb is the second) and run the pymol script. (2) the QN GML - graph modeling language (GML) format of the QN for the protein. In the README file in the top-level directory are instructions for laying out these graphs with the freely available program yEd (http://www.yworks.com). (3) the QN residue lists - chain identifiers and residue ranges for each rigid body and flexible segment in the QN and GCN. (4) the GCN GML. Lay out these GML files according to the instructions in the README. (0.16 MB ZIP) [file pcbi.1000293.s001.zip › PlosCBsupp_indexed/ERK2/1ERK-2ERK_RBs.0.8.pml]

bg_color white
set depth_cue=0
space cmyk
hide all
show cartoon, all
color red, all
hide everything, forbidden
select ligands, (hetatm and not resn hoh)
color brown, ligands
color brown, ligands2

select A1, (chain A and resi 68-88,105-171,189-196,206-250,256-319)
color green, A1

select A2, (chain A and resi 15-31,36-67,89-104,338-349)
color blue, A2

select A3, (chain A and resi 251-255)
color yellow, A3

select A4, (chain A and resi 32-35)
color magenta, A4

select A6-14, (chain A and resi 6-14)
show sticks, A6-14

select A172-188, (chain A and resi 172-188)
show sticks, A172-188

select A197-205, (chain A and resi 197-205)
show sticks, A197-205

select A320-337, (chain A and resi 320-337)
show sticks, A320-337

select A350-358, (chain A and resi 350-358)
show sticks, A350-358

select A2-5, (chain A and resi 2-5)

select bb, name N+C+O
hide sticks, bb
hide lines, bb
alter ligands, vdw=0.75
flag ignore, all, clear
flag ignore, not ligands, set
show surface, ligands
