# Supplementary material for: Allosteric Communication Occurs via Networks of Tertiary and Quaternary Motions in Proteins
Source: PLoS Comput Biol. 2009 Feb 20;5(2):e1000293. doi: 10.1371/journal.pcbi.1000293 (PMC2634971; doi:10.1371/journal.pcbi.1000293)
Supplement: Dataset S1 — This set contains 51 directories, one for each protein in the allostery benchmark. Within a protein's directory, there are four files: (1) A pymol script (.pml extension) highlighting the rigid bodies and flexible segments. The selection name for each rigid body or flexible segment indicates its position in the quaternary network (QN). Just open the pdb file for either structure of the allosteric protein (the inactive pdb is the first pdb code in the pymol script file name and the active pdb is the second) and run the pymol script. (2) the QN GML - graph modeling language (GML) format of the QN for the protein. In the README file in the top-level directory are instructions for laying out these graphs with the freely available program yEd (http://www.yworks.com). (3) the QN residue lists - chain identifiers and residue ranges for each rigid body and flexible segment in the QN and GCN. (4) the GCN GML. Lay out these GML files according to the instructions in the README. (0.16 MB ZIP) [file pcbi.1000293.s001.zip › PlosCBsupp_indexed/FBPase-1/1EYJ-1EYI_RBs.0.8.pml]

bg_color white
set depth_cue=0
space cmyk
hide all
show cartoon, all
color red, all
hide everything, forbidden
select ligands, (hetatm and not resn hoh)
color brown, ligands
color brown, ligands2

select A1+B1, (chain A and resi 13-20,29-48,73-264,273-335) or (chain B and resi 13-20,29-48,73-264,273-335)
color green, A1+B1

select D1+C1, (chain C and resi 13-20,29-48,73-264,273-335) or (chain D and resi 13-20,29-48,73-264,273-335)
color blue, D1+C1

select B2, (chain B and resi 265-272)
color yellow, B2

select A2, (chain A and resi 265-272)
color magenta, A2

select D2, (chain D and resi 265-272)
color orange, D2

select C2, (chain C and resi 265-272)
color cyan, C2

select B3, (chain B and resi 9-12)
color slate, B3

select A3, (chain A and resi 9-12)
color salmon, A3

select D3, (chain D and resi 9-12)
color olive, D3

select C3, (chain C and resi 9-12)
color br6, C3

select A21-28, (chain A and resi 21-28)
show sticks, A21-28

select A49-72, (chain A and resi 49-72)
show sticks, A49-72

select B21-28, (chain B and resi 21-28)
show sticks, B21-28

select B49-72, (chain B and resi 49-72)
show sticks, B49-72

select C21-28, (chain C and resi 21-28)
show sticks, C21-28

select C49-72, (chain C and resi 49-72)
show sticks, C49-72

select D21-28, (chain D and resi 21-28)
show sticks, D21-28

select D49-72, (chain D and resi 49-72)
show sticks, D49-72

select bb, name N+C+O
hide sticks, bb
hide lines, bb
alter ligands, vdw=0.75
flag ignore, all, clear
flag ignore, not ligands, set
show surface, ligands
