# Supplementary material for: Allosteric Communication Occurs via Networks of Tertiary and Quaternary Motions in Proteins
Source: PLoS Comput Biol. 2009 Feb 20;5(2):e1000293. doi: 10.1371/journal.pcbi.1000293 (PMC2634971; doi:10.1371/journal.pcbi.1000293)
Supplement: Dataset S1 — This set contains 51 directories, one for each protein in the allostery benchmark. Within a protein's directory, there are four files: (1) A pymol script (.pml extension) highlighting the rigid bodies and flexible segments. The selection name for each rigid body or flexible segment indicates its position in the quaternary network (QN). Just open the pdb file for either structure of the allosteric protein (the inactive pdb is the first pdb code in the pymol script file name and the active pdb is the second) and run the pymol script. (2) the QN GML - graph modeling language (GML) format of the QN for the protein. In the README file in the top-level directory are instructions for laying out these graphs with the freely available program yEd (http://www.yworks.com). (3) the QN residue lists - chain identifiers and residue ranges for each rigid body and flexible segment in the QN and GCN. (4) the GCN GML. Lay out these GML files according to the instructions in the README. (0.16 MB ZIP) [file pcbi.1000293.s001.zip › PlosCBsupp_indexed/glcN-6-P_deaminase/1CD5-1HOT_QN.0.8.gml]

graph [
    node [
        id 0
        label "F1"
        graphics [
            w 115.801554394
            h 115.801554394
            type "ellipse"
            fill "#ffffff"
            outline "#00ff00"
            width 2
            outlineStyle "line"
        ]
        LabelGraphics [
            fontSize 18
        ]
    ]
    node [
        id 1
        label "B1"
        graphics [
            w 112.649900133
            h 112.649900133
            type "ellipse"
            fill "#ffffff"
            outline "#0000ff"
            width 2
            outlineStyle "line"
        ]
        LabelGraphics [
            fontSize 18
        ]
    ]
    node [
        id 2
        label "D1"
        graphics [
            w 112.649900133
            h 112.649900133
            type "ellipse"
            fill "#ffffff"
            outline "#ffff00"
            width 2
            outlineStyle "line"
        ]
        LabelGraphics [
            fontSize 18
        ]
    ]
    node [
        id 3
        label "F3+D3+B3"
        graphics [
            w 111.445053726
            h 111.445053726
            type "ellipse"
            fill "#ffffff"
            outline "#ff00ff"
            width 2
            outlineStyle "line"
        ]
        LabelGraphics [
            fontSize 18
        ]
    ]
    node [
        id 4
        label "A1"
        graphics [
            w 105.64090117
            h 105.64090117
            type "ellipse"
            fill "#ffffff"
            outline "#ff7f00"
            width 2
            outlineStyle "line"
        ]
        LabelGraphics [
            fontSize 18
        ]
    ]
    node [
        id 5
        label "E1"
        graphics [
            w 105.64090117
            h 105.64090117
            type "ellipse"
            fill "#ffffff"
            outline "#00ffff"
            width 2
            outlineStyle "line"
        ]
        LabelGraphics [
            fontSize 18
        ]
    ]
    node [
        id 6
        label "C1"
        graphics [
            w 105.64090117
            h 105.64090117
            type "ellipse"
            fill "#ffffff"
            outline "#7f7fff"
            width 2
            outlineStyle "line"
        ]
        LabelGraphics [
            fontSize 18
        ]
    ]
    node [
        id 7
        label "C3+A3+E3"
        graphics [
            w 98.5900603509
            h 98.5900603509
            type "ellipse"
            fill "#ffffff"
            outline "#ff9999"
            width 2
            outlineStyle "line"
        ]
        LabelGraphics [
            fontSize 18
        ]
    ]
    node [
        id 8
        label "A2"
        graphics [
            w 79.3725393319
            h 79.3725393319
            type "ellipse"
            fill "#ffffff"
            outline "#c4b200"
            width 2
            outlineStyle "line"
        ]
        LabelGraphics [
            fontSize 18
        ]
    ]
    node [
        id 9
        label "E2"
        graphics [
            w 79.3725393319
            h 79.3725393319
            type "ellipse"
            fill "#ffffff"
            outline "#b21966"
            width 2
            outlineStyle "line"
        ]
        LabelGraphics [
            fontSize 18
        ]
    ]
    node [
        id 10
        label "C2"
        graphics [
            w 79.3725393319
            h 79.3725393319
            type "ellipse"
            fill "#ffffff"
            outline "#00ff00"
            width 2
            outlineStyle "line"
        ]
        LabelGraphics [
            fontSize 18
        ]
    ]
    node [
        id 11
        label "B2"
        graphics [
            w 74.0945342114
            h 74.0945342114
            type "ellipse"
            fill "#ffffff"
            outline "#ffff00"
            width 2
            outlineStyle "line"
        ]
        LabelGraphics [
            fontSize 18
        ]
    ]
    node [
        id 12
        label "D2"
        graphics [
            w 74.0945342114
            h 74.0945342114
            type "ellipse"
            fill "#ffffff"
            outline "#0000ff"
            width 2
            outlineStyle "line"
        ]
        LabelGraphics [
            fontSize 18
        ]
    ]
    node [
        id 13
        label "F2"
        graphics [
            w 69.0651865993
            h 69.0651865993
            type "ellipse"
            fill "#ffffff"
            outline "#ff7f00"
            width 2
            outlineStyle "line"
        ]
        LabelGraphics [
            fontSize 18
        ]
    ]
    node [
        id 14
        label "A4"
        graphics [
            w 40.249223595
            h 40.249223595
            type "ellipse"
            fill "#ffffff"
            outline "#00ffff"
            width 2
            outlineStyle "line"
        ]
        LabelGraphics [
            fontSize 18
        ]
    ]
    node [
        id 15
        label "E4"
        graphics [
            w 40.249223595
            h 40.249223595
            type "ellipse"
            fill "#ffffff"
            outline "#7f7fff"
            width 2
            outlineStyle "line"
        ]
        LabelGraphics [
            fontSize 18
        ]
    ]
    node [
        id 16
        label "C4"
        graphics [
            w 40.249223595
            h 40.249223595
            type "ellipse"
            fill "#ffffff"
            outline "#b21966"
            width 2
            outlineStyle "line"
        ]
        LabelGraphics [
            fontSize 18
        ]
    ]
    node [
        id 17
        label "F4"
        graphics [
            w 35.4964786986
            h 35.4964786986
            type "ellipse"
            fill "#ffffff"
            outline "#ff9999"
            width 2
            outlineStyle "line"
        ]
        LabelGraphics [
            fontSize 18
        ]
    ]
    node [
        id 18
        label "B4"
        graphics [
            w 35.4964786986
            h 35.4964786986
            type "ellipse"
            fill "#ffffff"
            outline "#c4b200"
            width 2
            outlineStyle "line"
        ]
        LabelGraphics [
            fontSize 18
        ]
    ]
    node [
        id 19
        label "D4"
        graphics [
            w 35.4964786986
            h 35.4964786986
            type "ellipse"
            fill "#ffffff"
            outline "#00ff00"
            width 2
            outlineStyle "line"
        ]
        LabelGraphics [
            fontSize 18
        ]
    ]
    node [
        id 20
        label "A5"
        graphics [
            w 35.4964786986
            h 35.4964786986
            type "ellipse"
            fill "#ffffff"
            outline "#ff00ff"
            width 2
            outlineStyle "line"
        ]
        LabelGraphics [
            fontSize 18
        ]
    ]
    node [
        id 21
        label "E5"
        graphics [
            w 35.4964786986
            h 35.4964786986
            type "ellipse"
            fill "#ffffff"
            outline "#ffff00"
            width 2
            outlineStyle "line"
        ]
        LabelGraphics [
            fontSize 18
        ]
    ]
    node [
        id 22
        label "C5"
        graphics [
            w 35.4964786986
            h 35.4964786986
            type "ellipse"
            fill "#ffffff"
            outline "#0000ff"
            width 2
            outlineStyle "line"
        ]
        LabelGraphics [
            fontSize 18
        ]
    ]
    node [
        id 23
        label "A263-266"
        graphics [
            w 28.5
            h 28.5
            type "hexagon"
            fill "#ffffff"
            outline "#FF0000"
            width 2
            outlineStyle "line"
        ]
        LabelGraphics [
            fontSize 18
        ]
    ]
    node [
        id 24
        label "B263-266"
        graphics [
            w 28.5
            h 28.5
            type "hexagon"
            fill "#ffffff"
            outline "#FF0000"
            width 2
            outlineStyle "line"
        ]
        LabelGraphics [
            fontSize 18
        ]
    ]
    node [
        id 25
        label "C263-266"
        graphics [
            w 28.5
            h 28.5
            type "hexagon"
            fill "#ffffff"
            outline "#FF0000"
            width 2
            outlineStyle "line"
        ]
        LabelGraphics [
            fontSize 18
        ]
    ]
    node [
        id 26
        label "D263-266"
        graphics [
            w 28.5
            h 28.5
            type "hexagon"
            fill "#ffffff"
            outline "#FF0000"
            width 2
            outlineStyle "line"
        ]
        LabelGraphics [
            fontSize 18
        ]
    ]
    node [
        id 27
        label "E263-266"
        graphics [
            w 28.5
            h 28.5
            type "hexagon"
            fill "#ffffff"
            outline "#FF0000"
            width 2
            outlineStyle "line"
        ]
        LabelGraphics [
            fontSize 18
        ]
    ]
    node [
        id 28
        label "F263-266"
        graphics [
            w 28.5
            h 28.5
            type "hexagon"
            fill "#ffffff"
            outline "#FF0000"
            width 2
            outlineStyle "line"
        ]
        LabelGraphics [
            fontSize 18
        ]
    ]
    node [
        id 29
        label "A-subs"
        graphics [
            w 50.0
            h 15.0
            type "rectangle"
            fill "#ffffff"
            outline "#804000"
            width 1
            outlineStyle "line"
        ]
        LabelGraphics [
            fontSize 18
        ]
    ]
    node [
        id 30
        label "B-subs"
        graphics [
            w 50.0
            h 15.0
            type "rectangle"
            fill "#ffffff"
            outline "#804000"
            width 1
            outlineStyle "line"
        ]
        LabelGraphics [
            fontSize 18
        ]
    ]
    node [
        id 31
        label "C-subs"
        graphics [
            w 50.0
            h 15.0
            type "rectangle"
            fill "#ffffff"
            outline "#804000"
            width 1
            outlineStyle "line"
        ]
        LabelGraphics [
            fontSize 18
        ]
    ]
    node [
        id 32
        label "D-subs"
        graphics [
            w 50.0
            h 15.0
            type "rectangle"
            fill "#ffffff"
            outline "#804000"
            width 1
            outlineStyle "line"
        ]
        LabelGraphics [
            fontSize 18
        ]
    ]
    node [
        id 33
        label "E-subs"
        graphics [
            w 50.0
            h 15.0
            type "rectangle"
            fill "#ffffff"
            outline "#804000"
            width 1
            outlineStyle "line"
        ]
        LabelGraphics [
            fontSize 18
        ]
    ]
    node [
        id 34
        label "F-subs"
        graphics [
            w 50.0
            h 15.0
            type "rectangle"
            fill "#ffffff"
            outline "#804000"
            width 1
            outlineStyle "line"
        ]
        LabelGraphics [
            fontSize 18
        ]
    ]
    node [
        id 35
        label "A-eff"
        graphics [
            w 70.7
            h 21.21
            type "diamond"
            fill "#ffffff"
            outline "#804000"
            width 1
            outlineStyle "line"
        ]
        LabelGraphics [
            fontSize 18
        ]
    ]
    node [
        id 36
        label "B-eff"
        graphics [
            w 70.7
            h 21.21
            type "diamond"
            fill "#ffffff"
            outline "#804000"
            width 1
            outlineStyle "line"
        ]
        LabelGraphics [
            fontSize 18
        ]
    ]
    node [
        id 37
        label "C-eff"
        graphics [
            w 70.7
            h 21.21
            type "diamond"
            fill "#ffffff"
            outline "#804000"
            width 1
            outlineStyle "line"
        ]
        LabelGraphics [
            fontSize 18
        ]
    ]
    node [
        id 38
        label "D-eff"
        graphics [
            w 70.7
            h 21.21
            type "diamond"
            fill "#ffffff"
            outline "#804000"
            width 1
            outlineStyle "line"
        ]
        LabelGraphics [
            fontSize 18
        ]
    ]
    node [
        id 39
        label "E-eff"
        graphics [
            w 70.7
            h 21.21
            type "diamond"
            fill "#ffffff"
            outline "#804000"
            width 1
            outlineStyle "line"
        ]
        LabelGraphics [
            fontSize 18
        ]
    ]
    node [
        id 40
        label "F-eff"
        graphics [
            w 70.7
            h 21.21
            type "diamond"
            fill "#ffffff"
            outline "#804000"
            width 1
            outlineStyle "line"
        ]
        LabelGraphics [
            fontSize 18
        ]
    ]
    node [
        id 41
        label "glcN-6-P deaminase
1CD5-1HOT (0.8)"
        graphics [
            type "ellipse"
            hasFill 0
            hasOutline 0
        ]
        LabelGraphics [
            fontSize 27.0
        ]
    ]
    edge [
        source 0
        target 3
        label "10.2/0.3"
        graphics [
            sourceArrow "none"
            targetArrow "none"
            fill "#000000"
            style "line"
            width 2
        ]
        LabelGraphics [
            fontSize 18
        ]
    ]
    edge [
        source 0
        target 13
        label "5.2/0.3"
        graphics [
            sourceArrow "none"
            targetArrow "none"
            fill "#000000"
            style "line"
            width 2
        ]
        LabelGraphics [
            fontSize 18
        ]
    ]
    edge [
        source 0
        target 15
        label ""
        graphics [
            sourceArrow "none"
            targetArrow "none"
            fill "#000000"
            style "line"
            width 2
        ]
        LabelGraphics [
            fontSize 18
        ]
    ]
    edge [
        source 0
        target 17
        label "12.6/0.2"
        graphics [
            sourceArrow "none"
            targetArrow "none"
            fill "#000000"
            style "line"
            width 2
        ]
        LabelGraphics [
            fontSize 18
        ]
    ]
    edge [
        source 0
        target 18
        label "9.7/1.6"
        graphics [
            sourceArrow "none"
            targetArrow "none"
            fill "#000000"
            style "line"
            width 2
        ]
        LabelGraphics [
            fontSize 18
        ]
    ]
    edge [
        source 0
        target 28
        label ""
        graphics [
            sourceArrow "none"
            targetArrow "none"
            fill "#000000"
            style "line"
            width 2
        ]
        LabelGraphics [
            fontSize 18
        ]
    ]
    edge [
        source 1
        target 3
        label "10.0/0.3"
        graphics [
            sourceArrow "none"
            targetArrow "none"
            fill "#000000"
            style "line"
            width 2
        ]
        LabelGraphics [
            fontSize 18
        ]
    ]
    edge [
        source 1
        target 11
        label "4.8/0.3"
        graphics [
            sourceArrow "none"
            targetArrow "none"
            fill "#000000"
            style "line"
            width 2
        ]
        LabelGraphics [
            fontSize 18
        ]
    ]
    edge [
        source 1
        target 14
        label ""
        graphics [
            sourceArrow "none"
            targetArrow "none"
            fill "#000000"
            style "line"
            width 2
        ]
        LabelGraphics [
            fontSize 18
        ]
    ]
    edge [
        source 1
        target 18
        label "12.6/0.2"
        graphics [
            sourceArrow "none"
            targetArrow "none"
            fill "#000000"
            style "line"
            width 2
        ]
        LabelGraphics [
            fontSize 18
        ]
    ]
    edge [
        source 1
        target 19
        label "9.6/1.6"
        graphics [
            sourceArrow "none"
            targetArrow "none"
            fill "#000000"
            style "line"
            width 2
        ]
        LabelGraphics [
            fontSize 18
        ]
    ]
    edge [
        source 1
        target 24
        label ""
        graphics [
            sourceArrow "none"
            targetArrow "none"
            fill "#000000"
            style "line"
            width 2
        ]
        LabelGraphics [
            fontSize 18
        ]
    ]
    edge [
        source 2
        target 3
        label "10.0/0.3"
        graphics [
            sourceArrow "none"
            targetArrow "none"
            fill "#000000"
            style "line"
            width 2
        ]
        LabelGraphics [
            fontSize 18
        ]
    ]
    edge [
        source 2
        target 12
        label "4.8/0.3"
        graphics [
            sourceArrow "none"
            targetArrow "none"
            fill "#000000"
            style "line"
            width 2
        ]
        LabelGraphics [
            fontSize 18
        ]
    ]
    edge [
        source 2
        target 16
        label ""
        graphics [
            sourceArrow "none"
            targetArrow "none"
            fill "#000000"
            style "line"
            width 2
        ]
        LabelGraphics [
            fontSize 18
        ]
    ]
    edge [
        source 2
        target 17
        label "9.6/1.6"
        graphics [
            sourceArrow "none"
            targetArrow "none"
            fill "#000000"
            style "line"
            width 2
        ]
        LabelGraphics [
            fontSize 18
        ]
    ]
    edge [
        source 2
        target 19
        label "12.6/0.2"
        graphics [
            sourceArrow "none"
            targetArrow "none"
            fill "#000000"
            style "line"
            width 2
        ]
        LabelGraphics [
            fontSize 18
        ]
    ]
    edge [
        source 2
        target 26
        label ""
        graphics [
            sourceArrow "none"
            targetArrow "none"
            fill "#000000"
            style "line"
            width 2
        ]
        LabelGraphics [
            fontSize 18
        ]
    ]
    edge [
        source 3
        target 4
        label ""
        graphics [
            sourceArrow "none"
            targetArrow "none"
            fill "#000000"
            style "line"
            width 2
        ]
        LabelGraphics [
            fontSize 18
        ]
    ]
    edge [
        source 3
        target 5
        label ""
        graphics [
            sourceArrow "none"
            targetArrow "none"
            fill "#000000"
            style "line"
            width 2
        ]
        LabelGraphics [
            fontSize 18
        ]
    ]
    edge [
        source 3
        target 6
        label ""
        graphics [
            sourceArrow "none"
            targetArrow "none"
            fill "#000000"
            style "line"
            width 2
        ]
        LabelGraphics [
            fontSize 18
        ]
    ]
    edge [
        source 3
        target 11
        label ""
        graphics [
            sourceArrow "none"
            targetArrow "none"
            fill "#000000"
            style "line"
            width 2
        ]
        LabelGraphics [
            fontSize 18
        ]
    ]
    edge [
        source 3
        target 12
        label ""
        graphics [
            sourceArrow "none"
            targetArrow "none"
            fill "#000000"
            style "line"
            width 2
        ]
        LabelGraphics [
            fontSize 18
        ]
    ]
    edge [
        source 3
        target 13
        label ""
        graphics [
            sourceArrow "none"
            targetArrow "none"
            fill "#000000"
            style "line"
            width 2
        ]
        LabelGraphics [
            fontSize 18
        ]
    ]
    edge [
        source 3
        target 14
        label "11.9/0.4"
        graphics [
            sourceArrow "none"
            targetArrow "none"
            fill "#000000"
            style "line"
            width 2
        ]
        LabelGraphics [
            fontSize 18
        ]
    ]
    edge [
        source 3
        target 15
        label "11.9/0.4"
        graphics [
            sourceArrow "none"
            targetArrow "none"
            fill "#000000"
            style "line"
            width 2
        ]
        LabelGraphics [
            fontSize 18
        ]
    ]
    edge [
        source 3
        target 16
        label "11.9/0.4"
        graphics [
            sourceArrow "none"
            targetArrow "none"
            fill "#000000"
            style "line"
            width 2
        ]
        LabelGraphics [
            fontSize 18
        ]
    ]
    edge [
        source 3
        target 17
        label "5.6/0.1"
        graphics [
            sourceArrow "none"
            targetArrow "none"
            fill "#000000"
            style "line"
            width 2
        ]
        LabelGraphics [
            fontSize 18
        ]
    ]
    edge [
        source 3
        target 18
        label "5.6/0.1"
        graphics [
            sourceArrow "none"
            targetArrow "none"
            fill "#000000"
            style "line"
            width 2
        ]
        LabelGraphics [
            fontSize 18
        ]
    ]
    edge [
        source 3
        target 19
        label "5.6/0.1"
        graphics [
            sourceArrow "none"
            targetArrow "none"
            fill "#000000"
            style "line"
            width 2
        ]
        LabelGraphics [
            fontSize 18
        ]
    ]
    edge [
        source 4
        target 7
        label "9.8/0.1"
        graphics [
            sourceArrow "none"
            targetArrow "none"
            fill "#000000"
            style "line"
            width 2
        ]
        LabelGraphics [
            fontSize 18
        ]
    ]
    edge [
        source 4
        target 8
        label "5.1/0.2"
        graphics [
            sourceArrow "none"
            targetArrow "none"
            fill "#000000"
            style "line"
            width 2
        ]
        LabelGraphics [
            fontSize 18
        ]
    ]
    edge [
        source 4
        target 14
        label "10.0/0.3"
        graphics [
            sourceArrow "none"
            targetArrow "none"
            fill "#000000"
            style "line"
            width 2
        ]
        LabelGraphics [
            fontSize 18
        ]
    ]
    edge [
        source 4
        target 20
        label "12.4/0.2"
        graphics [
            sourceArrow "none"
            targetArrow "none"
            fill "#000000"
            style "line"
            width 2
        ]
        LabelGraphics [
            fontSize 18
        ]
    ]
    edge [
        source 4
        target 23
        label ""
        graphics [
            sourceArrow "none"
            targetArrow "none"
            fill "#000000"
            style "line"
            width 2
        ]
        LabelGraphics [
            fontSize 18
        ]
    ]
    edge [
        source 5
        target 7
        label "9.8/0.1"
        graphics [
            sourceArrow "none"
            targetArrow "none"
            fill "#000000"
            style "line"
            width 2
        ]
        LabelGraphics [
            fontSize 18
        ]
    ]
    edge [
        source 5
        target 9
        label "5.1/0.2"
        graphics [
            sourceArrow "none"
            targetArrow "none"
            fill "#000000"
            style "line"
            width 2
        ]
        LabelGraphics [
            fontSize 18
        ]
    ]
    edge [
        source 5
        target 15
        label "10.0/0.3"
        graphics [
            sourceArrow "none"
            targetArrow "none"
            fill "#000000"
            style "line"
            width 2
        ]
        LabelGraphics [
            fontSize 18
        ]
    ]
    edge [
        source 5
        target 21
        label "12.4/0.2"
        graphics [
            sourceArrow "none"
            targetArrow "none"
            fill "#000000"
            style "line"
            width 2
        ]
        LabelGraphics [
            fontSize 18
        ]
    ]
    edge [
        source 5
        target 27
        label ""
        graphics [
            sourceArrow "none"
            targetArrow "none"
            fill "#000000"
            style "line"
            width 2
        ]
        LabelGraphics [
            fontSize 18
        ]
    ]
    edge [
        source 6
        target 7
        label "9.8/0.1"
        graphics [
            sourceArrow "none"
            targetArrow "none"
            fill "#000000"
            style "line"
            width 2
        ]
        LabelGraphics [
            fontSize 18
        ]
    ]
    edge [
        source 6
        target 10
        label "5.1/0.2"
        graphics [
            sourceArrow "none"
            targetArrow "none"
            fill "#000000"
            style "line"
            width 2
        ]
        LabelGraphics [
            fontSize 18
        ]
    ]
    edge [
        source 6
        target 16
        label "10.0/0.3"
        graphics [
            sourceArrow "none"
            targetArrow "none"
            fill "#000000"
            style "line"
            width 2
        ]
        LabelGraphics [
            fontSize 18
        ]
    ]
    edge [
        source 6
        target 22
        label "12.4/0.2"
        graphics [
            sourceArrow "none"
            targetArrow "none"
            fill "#000000"
            style "line"
            width 2
        ]
        LabelGraphics [
            fontSize 18
        ]
    ]
    edge [
        source 6
        target 25
        label ""
        graphics [
            sourceArrow "none"
            targetArrow "none"
            fill "#000000"
            style "line"
            width 2
        ]
        LabelGraphics [
            fontSize 18
        ]
    ]
    edge [
        source 7
        target 8
        label ""
        graphics [
            sourceArrow "none"
            targetArrow "none"
            fill "#000000"
            style "line"
            width 2
        ]
        LabelGraphics [
            fontSize 18
        ]
    ]
    edge [
        source 7
        target 9
        label ""
        graphics [
            sourceArrow "none"
            targetArrow "none"
            fill "#000000"
            style "line"
            width 2
        ]
        LabelGraphics [
            fontSize 18
        ]
    ]
    edge [
        source 7
        target 10
        label ""
        graphics [
            sourceArrow "none"
            targetArrow "none"
            fill "#000000"
            style "line"
            width 2
        ]
        LabelGraphics [
            fontSize 18
        ]
    ]
    edge [
        source 7
        target 14
        label "9.0/0.5"
        graphics [
            sourceArrow "none"
            targetArrow "none"
            fill "#000000"
            style "line"
            width 2
        ]
        LabelGraphics [
            fontSize 18
        ]
    ]
    edge [
        source 7
        target 15
        label "9.0/0.5"
        graphics [
            sourceArrow "none"
            targetArrow "none"
            fill "#000000"
            style "line"
            width 2
        ]
        LabelGraphics [
            fontSize 18
        ]
    ]
    edge [
        source 7
        target 16
        label "9.0/0.5"
        graphics [
            sourceArrow "none"
            targetArrow "none"
            fill "#000000"
            style "line"
            width 2
        ]
        LabelGraphics [
            fontSize 18
        ]
    ]
    edge [
        source 7
        target 20
        label "5.6/0.0"
        graphics [
            sourceArrow "none"
            targetArrow "none"
            fill "#000000"
            style "line"
            width 2
        ]
        LabelGraphics [
            fontSize 18
        ]
    ]
    edge [
        source 7
        target 21
        label "5.6/0.0"
        graphics [
            sourceArrow "none"
            targetArrow "none"
            fill "#000000"
            style "line"
            width 2
        ]
        LabelGraphics [
            fontSize 18
        ]
    ]
    edge [
        source 7
        target 22
        label "5.6/0.0"
        graphics [
            sourceArrow "none"
            targetArrow "none"
            fill "#000000"
            style "line"
            width 2
        ]
        LabelGraphics [
            fontSize 18
        ]
    ]
    edge [
        source 8
        target 16
        label ""
        graphics [
            sourceArrow "none"
            targetArrow "none"
            fill "#000000"
            style "line"
            width 2
        ]
        LabelGraphics [
            fontSize 18
        ]
    ]
    edge [
        source 8
        target 20
        label "16.6/0.3"
        graphics [
            sourceArrow "none"
            targetArrow "none"
            fill "#000000"
            style "line"
            width 2
        ]
        LabelGraphics [
            fontSize 18
        ]
    ]
    edge [
        source 9
        target 14
        label ""
        graphics [
            sourceArrow "none"
            targetArrow "none"
            fill "#000000"
            style "line"
            width 2
        ]
        LabelGraphics [
            fontSize 18
        ]
    ]
    edge [
        source 9
        target 21
        label "16.6/0.3"
        graphics [
            sourceArrow "none"
            targetArrow "none"
            fill "#000000"
            style "line"
            width 2
        ]
        LabelGraphics [
            fontSize 18
        ]
    ]
    edge [
        source 10
        target 15
        label ""
        graphics [
            sourceArrow "none"
            targetArrow "none"
            fill "#000000"
            style "line"
            width 2
        ]
        LabelGraphics [
            fontSize 18
        ]
    ]
    edge [
        source 10
        target 22
        label "16.6/0.3"
        graphics [
            sourceArrow "none"
            targetArrow "none"
            fill "#000000"
            style "line"
            width 2
        ]
        LabelGraphics [
            fontSize 18
        ]
    ]
    edge [
        source 11
        target 18
        label "16.5/0.4"
        graphics [
            sourceArrow "none"
            targetArrow "none"
            fill "#000000"
            style "line"
            width 2
        ]
        LabelGraphics [
            fontSize 18
        ]
    ]
    edge [
        source 12
        target 19
        label "16.5/0.4"
        graphics [
            sourceArrow "none"
            targetArrow "none"
            fill "#000000"
            style "line"
            width 2
        ]
        LabelGraphics [
            fontSize 18
        ]
    ]
    edge [
        source 13
        target 17
        label "16.6/0.6"
        graphics [
            sourceArrow "none"
            targetArrow "none"
            fill "#000000"
            style "line"
            width 2
        ]
        LabelGraphics [
            fontSize 18
        ]
    ]
    edge [
        source 14
        target 21
        label ""
        graphics [
            sourceArrow "none"
            targetArrow "none"
            fill "#000000"
            style "line"
            width 2
        ]
        LabelGraphics [
            fontSize 18
        ]
    ]
    edge [
        source 14
        target 23
        label ""
        graphics [
            sourceArrow "none"
            targetArrow "none"
            fill "#000000"
            style "line"
            width 2
        ]
        LabelGraphics [
            fontSize 18
        ]
    ]
    edge [
        source 15
        target 22
        label ""
        graphics [
            sourceArrow "none"
            targetArrow "none"
            fill "#000000"
            style "line"
            width 2
        ]
        LabelGraphics [
            fontSize 18
        ]
    ]
    edge [
        source 15
        target 27
        label ""
        graphics [
            sourceArrow "none"
            targetArrow "none"
            fill "#000000"
            style "line"
            width 2
        ]
        LabelGraphics [
            fontSize 18
        ]
    ]
    edge [
        source 16
        target 20
        label ""
        graphics [
            sourceArrow "none"
            targetArrow "none"
            fill "#000000"
            style "line"
            width 2
        ]
        LabelGraphics [
            fontSize 18
        ]
    ]
    edge [
        source 16
        target 25
        label ""
        graphics [
            sourceArrow "none"
            targetArrow "none"
            fill "#000000"
            style "line"
            width 2
        ]
        LabelGraphics [
            fontSize 18
        ]
    ]
    edge [
        source 0
        target 34
        label ""
        graphics [
            sourceArrow "none"
            targetArrow "none"
            fill "#000000"
            style "line"
            width 1
        ]
        LabelGraphics [
            fontSize 18
        ]
    ]
    edge [
        source 0
        target 40
        label ""
        graphics [
            sourceArrow "none"
            targetArrow "none"
            fill "#000000"
            style "line"
            width 1
        ]
        LabelGraphics [
            fontSize 18
        ]
    ]
    edge [
        source 1
        target 30
        label ""
        graphics [
            sourceArrow "none"
            targetArrow "none"
            fill "#000000"
            style "line"
            width 1
        ]
        LabelGraphics [
            fontSize 18
        ]
    ]
    edge [
        source 1
        target 36
        label ""
        graphics [
            sourceArrow "none"
            targetArrow "none"
            fill "#000000"
            style "line"
            width 1
        ]
        LabelGraphics [
            fontSize 18
        ]
    ]
    edge [
        source 2
        target 32
        label ""
        graphics [
            sourceArrow "none"
            targetArrow "none"
            fill "#000000"
            style "line"
            width 1
        ]
        LabelGraphics [
            fontSize 18
        ]
    ]
    edge [
        source 2
        target 38
        label ""
        graphics [
            sourceArrow "none"
            targetArrow "none"
            fill "#000000"
            style "line"
            width 1
        ]
        LabelGraphics [
            fontSize 18
        ]
    ]
    edge [
        source 4
        target 29
        label ""
        graphics [
            sourceArrow "none"
            targetArrow "none"
            fill "#000000"
            style "line"
            width 1
        ]
        LabelGraphics [
            fontSize 18
        ]
    ]
    edge [
        source 4
        target 35
        label ""
        graphics [
            sourceArrow "none"
            targetArrow "none"
            fill "#000000"
            style "line"
            width 1
        ]
        LabelGraphics [
            fontSize 18
        ]
    ]
    edge [
        source 5
        target 33
        label ""
        graphics [
            sourceArrow "none"
            targetArrow "none"
            fill "#000000"
            style "line"
            width 1
        ]
        LabelGraphics [
            fontSize 18
        ]
    ]
    edge [
        source 5
        target 39
        label ""
        graphics [
            sourceArrow "none"
            targetArrow "none"
            fill "#000000"
            style "line"
            width 1
        ]
        LabelGraphics [
            fontSize 18
        ]
    ]
    edge [
        source 6
        target 31
        label ""
        graphics [
            sourceArrow "none"
            targetArrow "none"
            fill "#000000"
            style "line"
            width 1
        ]
        LabelGraphics [
            fontSize 18
        ]
    ]
    edge [
        source 6
        target 37
        label ""
        graphics [
            sourceArrow "none"
            targetArrow "none"
            fill "#000000"
            style "line"
            width 1
        ]
        LabelGraphics [
            fontSize 18
        ]
    ]
    edge [
        source 8
        target 37
        label ""
        graphics [
            sourceArrow "none"
            targetArrow "none"
            fill "#000000"
            style "line"
            width 1
        ]
        LabelGraphics [
            fontSize 18
        ]
    ]
    edge [
        source 9
        target 35
        label ""
        graphics [
            sourceArrow "none"
            targetArrow "none"
            fill "#000000"
            style "line"
            width 1
        ]
        LabelGraphics [
            fontSize 18
        ]
    ]
    edge [
        source 10
        target 39
        label ""
        graphics [
            sourceArrow "none"
            targetArrow "none"
            fill "#000000"
            style "line"
            width 1
        ]
        LabelGraphics [
            fontSize 18
        ]
    ]
    edge [
        source 11
        target 40
        label ""
        graphics [
            sourceArrow "none"
            targetArrow "none"
            fill "#000000"
            style "line"
            width 1
        ]
        LabelGraphics [
            fontSize 18
        ]
    ]
    edge [
        source 12
        target 36
        label ""
        graphics [
            sourceArrow "none"
            targetArrow "none"
            fill "#000000"
            style "line"
            width 1
        ]
        LabelGraphics [
            fontSize 18
        ]
    ]
    edge [
        source 13
        target 38
        label ""
        graphics [
            sourceArrow "none"
            targetArrow "none"
            fill "#000000"
            style "line"
            width 1
        ]
        LabelGraphics [
            fontSize 18
        ]
    ]
    edge [
        source 17
        target 38
        label ""
        graphics [
            sourceArrow "none"
            targetArrow "none"
            fill "#000000"
            style "line"
            width 1
        ]
        LabelGraphics [
            fontSize 18
        ]
    ]
    edge [
        source 18
        target 40
        label ""
        graphics [
            sourceArrow "none"
            targetArrow "none"
            fill "#000000"
            style "line"
            width 1
        ]
        LabelGraphics [
            fontSize 18
        ]
    ]
    edge [
        source 19
        target 36
        label ""
        graphics [
            sourceArrow "none"
            targetArrow "none"
            fill "#000000"
            style "line"
            width 1
        ]
        LabelGraphics [
            fontSize 18
        ]
    ]
    edge [
        source 20
        target 37
        label ""
        graphics [
            sourceArrow "none"
            targetArrow "none"
            fill "#000000"
            style "line"
            width 1
        ]
        LabelGraphics [
            fontSize 18
        ]
    ]
    edge [
        source 21
        target 35
        label ""
        graphics [
            sourceArrow "none"
            targetArrow "none"
            fill "#000000"
            style "line"
            width 1
        ]
        LabelGraphics [
            fontSize 18
        ]
    ]
    edge [
        source 22
        target 39
        label ""
        graphics [
            sourceArrow "none"
            targetArrow "none"
            fill "#000000"
            style "line"
            width 1
        ]
        LabelGraphics [
            fontSize 18
        ]
    ]
]
