# Supplementary material for: Allosteric Communication Occurs via Networks of Tertiary and Quaternary Motions in Proteins
Source: PLoS Comput Biol. 2009 Feb 20;5(2):e1000293. doi: 10.1371/journal.pcbi.1000293 (PMC2634971; doi:10.1371/journal.pcbi.1000293)
Supplement: Dataset S1 — This set contains 51 directories, one for each protein in the allostery benchmark. Within a protein's directory, there are four files: (1) A pymol script (.pml extension) highlighting the rigid bodies and flexible segments. The selection name for each rigid body or flexible segment indicates its position in the quaternary network (QN). Just open the pdb file for either structure of the allosteric protein (the inactive pdb is the first pdb code in the pymol script file name and the active pdb is the second) and run the pymol script. (2) the QN GML - graph modeling language (GML) format of the QN for the protein. In the README file in the top-level directory are instructions for laying out these graphs with the freely available program yEd (http://www.yworks.com). (3) the QN residue lists - chain identifiers and residue ranges for each rigid body and flexible segment in the QN and GCN. (4) the GCN GML. Lay out these GML files according to the instructions in the README. (0.16 MB ZIP) [file pcbi.1000293.s001.zip › PlosCBsupp_indexed/glcN-6-P_deaminase/1CD5-1HOT_QN.0.8.resLists]

name       residue_range
F1         F1-71,85-105,114-136,190-205,235-244,255-262
B1         B1-71,85-105,122-136,190-205,235-244,255-262
D1         D1-71,85-105,122-136,190-205,235-244,255-262
F3+D3+B3   B137-143,206-234,245-254; D137-143,206-234,245-254; F137-143,206-234,245-254
A1         A1-71,94-105,122-136,190-205,235-244
E1         E1-71,94-105,122-136,190-205,235-244
C1         C1-71,94-105,122-136,190-205,235-244
C3+A3+E3   A137-143,206-234; C137-143,206-234; E137-143,206-234
A2         A72-93,106-121,158-189
E2         E72-93,106-121,158-189
C2         C72-93,106-121,158-189
B2         B72-84,106-121,158-189
D2         D72-84,106-121,158-189
F2         F72-84,106-113,158-189
A4         A245-262
E4         E245-262
C4         C245-262
F4         F144-157
B4         B144-157
D4         D144-157
A5         A144-157
E5         E144-157
C5         C144-157
A263-266   A263-266
B263-266   B263-266
C263-266   C263-266
D263-266   D263-266
E263-266   E263-266
F263-266   F263-266
