# Supplementary material for: Allosteric Communication Occurs via Networks of Tertiary and Quaternary Motions in Proteins
Source: PLoS Comput Biol. 2009 Feb 20;5(2):e1000293. doi: 10.1371/journal.pcbi.1000293 (PMC2634971; doi:10.1371/journal.pcbi.1000293)
Supplement: Dataset S1 — This set contains 51 directories, one for each protein in the allostery benchmark. Within a protein's directory, there are four files: (1) A pymol script (.pml extension) highlighting the rigid bodies and flexible segments. The selection name for each rigid body or flexible segment indicates its position in the quaternary network (QN). Just open the pdb file for either structure of the allosteric protein (the inactive pdb is the first pdb code in the pymol script file name and the active pdb is the second) and run the pymol script. (2) the QN GML - graph modeling language (GML) format of the QN for the protein. In the README file in the top-level directory are instructions for laying out these graphs with the freely available program yEd (http://www.yworks.com). (3) the QN residue lists - chain identifiers and residue ranges for each rigid body and flexible segment in the QN and GCN. (4) the GCN GML. Lay out these GML files according to the instructions in the README. (0.16 MB ZIP) [file pcbi.1000293.s001.zip › PlosCBsupp_indexed/glcN-6-P_deaminase/1CD5-1HOT_RBs.0.8.pml]

bg_color white
set depth_cue=0
space cmyk
hide all
show cartoon, all
color red, all
hide everything, forbidden
select ligands, (hetatm and not resn hoh)
color brown, ligands
color brown, ligands2

select F1, (chain F and resi 1-71,85-105,114-136,190-205,235-244,255-262)
color green, F1

select B1, (chain B and resi 1-71,85-105,122-136,190-205,235-244,255-262)
color blue, B1

select D1, (chain D and resi 1-71,85-105,122-136,190-205,235-244,255-262)
color yellow, D1

select F3+D3+B3, (chain B and resi 137-143,206-234,245-254) or (chain D and resi 137-143,206-234,245-254) or (chain F and resi 137-143,206-234,245-254)
color magenta, F3+D3+B3

select A1, (chain A and resi 1-71,94-105,122-136,190-205,235-244)
color orange, A1

select E1, (chain E and resi 1-71,94-105,122-136,190-205,235-244)
color cyan, E1

select C1, (chain C and resi 1-71,94-105,122-136,190-205,235-244)
color slate, C1

select C3+A3+E3, (chain A and resi 137-143,206-234) or (chain C and resi 137-143,206-234) or (chain E and resi 137-143,206-234)
color salmon, C3+A3+E3

select A2, (chain A and resi 72-93,106-121,158-189)
color olive, A2

select E2, (chain E and resi 72-93,106-121,158-189)
color br6, E2

select C2, (chain C and resi 72-93,106-121,158-189)
color green, C2

select B2, (chain B and resi 72-84,106-121,158-189)
color yellow, B2

select D2, (chain D and resi 72-84,106-121,158-189)
color blue, D2

select F2, (chain F and resi 72-84,106-113,158-189)
color orange, F2

select A4, (chain A and resi 245-262)
color cyan, A4

select E4, (chain E and resi 245-262)
color slate, E4

select C4, (chain C and resi 245-262)
color br6, C4

select F4, (chain F and resi 144-157)
color salmon, F4

select B4, (chain B and resi 144-157)
color olive, B4

select D4, (chain D and resi 144-157)
color green, D4

select A5, (chain A and resi 144-157)
color magenta, A5

select E5, (chain E and resi 144-157)
color yellow, E5

select C5, (chain C and resi 144-157)
color blue, C5

select A263-266, (chain A and resi 263-266)
show sticks, A263-266

select B263-266, (chain B and resi 263-266)
show sticks, B263-266

select C263-266, (chain C and resi 263-266)
show sticks, C263-266

select D263-266, (chain D and resi 263-266)
show sticks, D263-266

select E263-266, (chain E and resi 263-266)
show sticks, E263-266

select F263-266, (chain F and resi 263-266)
show sticks, F263-266

select bb, name N+C+O
hide sticks, bb
hide lines, bb
alter ligands, vdw=0.75
flag ignore, all, clear
flag ignore, not ligands, set
show surface, ligands
