# Supplementary material for: Allosteric Communication Occurs via Networks of Tertiary and Quaternary Motions in Proteins
Source: PLoS Comput Biol. 2009 Feb 20;5(2):e1000293. doi: 10.1371/journal.pcbi.1000293 (PMC2634971; doi:10.1371/journal.pcbi.1000293)
Supplement: Dataset S1 — This set contains 51 directories, one for each protein in the allostery benchmark. Within a protein's directory, there are four files: (1) A pymol script (.pml extension) highlighting the rigid bodies and flexible segments. The selection name for each rigid body or flexible segment indicates its position in the quaternary network (QN). Just open the pdb file for either structure of the allosteric protein (the inactive pdb is the first pdb code in the pymol script file name and the active pdb is the second) and run the pymol script. (2) the QN GML - graph modeling language (GML) format of the QN for the protein. In the README file in the top-level directory are instructions for laying out these graphs with the freely available program yEd (http://www.yworks.com). (3) the QN residue lists - chain identifiers and residue ranges for each rigid body and flexible segment in the QN and GCN. (4) the GCN GML. Lay out these GML files according to the instructions in the README. (0.16 MB ZIP) [file pcbi.1000293.s001.zip › PlosCBsupp_indexed/GTP_cyclohydrolase_I/1WPL-1IS7_QN.0.8.resLists]

name       residue_range
G1+I1+J1+C1+D1+F1+H1+A1+B1 A48-103,127-143,156-179,202-205; B48-103,133-137,156-179,202-205; C48-107,121-148,156-205,216-238; D48-103,121-148,156-205,216-238; F48-103,127-143,156-179,202-205; G48-107,121-148,152-205,216-241; H48-103,127-143,156-179,202-205; I48-107,121-148,152-208,216-238; J48-107,121-148,152-205,216-238
O1+N1+M1+L1+K1 K1-37,46-75; L1-37,46-75; M1-37,46-75; N1-37,46-75; O1-37,46-75
T1+S1+R1+Q1+P1 P1-37,46-75; Q1-37,46-75; R1-37,46-75; S1-37,46-75; T1-37,46-75
E1         E48-103,121-148,156-208,216-238
B2         B121-132,138-148,180-201,216-238
F2         F104-107,121-126,144-148,180-201,216-241
H2         H121-126,144-148,152-155,180-201,216-241
A2         A121-126,144-148,180-201,216-241
K2         K38-45
R2         R38-45
P2         P38-45
Q2         Q38-45
L2         L38-45
S2         S38-45
O2         O38-45
N2         N38-45
T2         T38-45
M2         M38-45
B3         B149-155
A3         A149-155
F3         F149-155
E2         E149-155
C2         C149-155
D2         D149-155
B4         B104-107
H3         H104-107
E3         E104-107
A4         A104-107
D3         D104-107
D4         D239-241
J2         J239-241
E4         E239-241
B5         B239-241
I2         I239-241
C3         C239-241
G2         G149-151
H4         H149-151
I3         I149-151
J3         J149-151
A108-120   A108-120
A206-215   A206-215
B108-120   B108-120
B206-215   B206-215
C108-120   C108-120
C206-215   C206-215
D108-120   D108-120
D206-215   D206-215
E108-120   E108-120
E209-215   E209-215
F108-120   F108-120
F206-215   F206-215
G108-120   G108-120
G206-215   G206-215
H108-120   H108-120
H206-215   H206-215
I108-120   I108-120
I209-215   I209-215
J108-120   J108-120
J206-215   J206-215
K76-84     K76-84
L76-84     L76-84
M76-84     M76-84
N76-84     N76-84
O76-84     O76-84
P76-84     P76-84
Q76-84     Q76-84
R76-84     R76-84
S76-84     S76-84
T76-84     T76-84
