# Supplementary material for: Allosteric Communication Occurs via Networks of Tertiary and Quaternary Motions in Proteins
Source: PLoS Comput Biol. 2009 Feb 20;5(2):e1000293. doi: 10.1371/journal.pcbi.1000293 (PMC2634971; doi:10.1371/journal.pcbi.1000293)
Supplement: Dataset S1 — This set contains 51 directories, one for each protein in the allostery benchmark. Within a protein's directory, there are four files: (1) A pymol script (.pml extension) highlighting the rigid bodies and flexible segments. The selection name for each rigid body or flexible segment indicates its position in the quaternary network (QN). Just open the pdb file for either structure of the allosteric protein (the inactive pdb is the first pdb code in the pymol script file name and the active pdb is the second) and run the pymol script. (2) the QN GML - graph modeling language (GML) format of the QN for the protein. In the README file in the top-level directory are instructions for laying out these graphs with the freely available program yEd (http://www.yworks.com). (3) the QN residue lists - chain identifiers and residue ranges for each rigid body and flexible segment in the QN and GCN. (4) the GCN GML. Lay out these GML files according to the instructions in the README. (0.16 MB ZIP) [file pcbi.1000293.s001.zip › PlosCBsupp_indexed/GTP_cyclohydrolase_I/1WPL-1IS7_RBs.0.8.pml]

bg_color white
set depth_cue=0
space cmyk
hide all
show cartoon, all
color red, all
hide everything, forbidden
select ligands, (hetatm and not resn hoh)
color brown, ligands
color brown, ligands2

select G1+I1+J1+C1+D1+F1+H1+A1+B1, (chain A and resi 48-103,127-143,156-179,202-205) or (chain B and resi 48-103,133-137,156-179,202-205) or (chain C and resi 48-107,121-148,156-205,216-238) or (chain D and resi 48-103,121-148,156-205,216-238) or (chain F and resi 48-103,127-143,156-179,202-205) or (chain G and resi 48-107,121-148,152-205,216-241) or (chain H and resi 48-103,127-143,156-179,202-205) or (chain I and resi 48-107,121-148,152-208,216-238) or (chain J and resi 48-107,121-148,152-205,216-238)
color green, G1+I1+J1+C1+D1+F1+H1+A1+B1

select O1+N1+M1+L1+K1, (chain K and resi 1-37,46-75) or (chain L and resi 1-37,46-75) or (chain M and resi 1-37,46-75) or (chain N and resi 1-37,46-75) or (chain O and resi 1-37,46-75)
color blue, O1+N1+M1+L1+K1

select T1+S1+R1+Q1+P1, (chain P and resi 1-37,46-75) or (chain Q and resi 1-37,46-75) or (chain R and resi 1-37,46-75) or (chain S and resi 1-37,46-75) or (chain T and resi 1-37,46-75)
color yellow, T1+S1+R1+Q1+P1

select E1, (chain E and resi 48-103,121-148,156-208,216-238)
color magenta, E1

select B2, (chain B and resi 121-132,138-148,180-201,216-238)
color orange, B2

select F2, (chain F and resi 104-107,121-126,144-148,180-201,216-241)
color cyan, F2

select H2, (chain H and resi 121-126,144-148,152-155,180-201,216-241)
color slate, H2

select A2, (chain A and resi 121-126,144-148,180-201,216-241)
color salmon, A2

select K2, (chain K and resi 38-45)
color olive, K2

select R2, (chain R and resi 38-45)
color br6, R2

select P2, (chain P and resi 38-45)
color blue, P2

select Q2, (chain Q and resi 38-45)
color green, Q2

select L2, (chain L and resi 38-45)
color yellow, L2

select S2, (chain S and resi 38-45)
color magenta, S2

select O2, (chain O and resi 38-45)
color orange, O2

select N2, (chain N and resi 38-45)
color cyan, N2

select T2, (chain T and resi 38-45)
color slate, T2

select M2, (chain M and resi 38-45)
color salmon, M2

select B3, (chain B and resi 149-155)
color olive, B3

select A3, (chain A and resi 149-155)
color br6, A3

select F3, (chain F and resi 149-155)
color blue, F3

select E2, (chain E and resi 149-155)
color green, E2

select C2, (chain C and resi 149-155)
color yellow, C2

select D2, (chain D and resi 149-155)
color magenta, D2

select B4, (chain B and resi 104-107)
color orange, B4

select H3, (chain H and resi 104-107)
color cyan, H3

select E3, (chain E and resi 104-107)
color slate, E3

select A4, (chain A and resi 104-107)
color salmon, A4

select D3, (chain D and resi 104-107)
color olive, D3

select D4, (chain D and resi 239-241)
color br6, D4

select J2, (chain J and resi 239-241)
color blue, J2

select E4, (chain E and resi 239-241)
color green, E4

select B5, (chain B and resi 239-241)
color yellow, B5

select I2, (chain I and resi 239-241)
color magenta, I2

select C3, (chain C and resi 239-241)
color orange, C3

select G2, (chain G and resi 149-151)
color cyan, G2

select H4, (chain H and resi 149-151)
color salmon, H4

select I3, (chain I and resi 149-151)
color slate, I3

select J3, (chain J and resi 149-151)
color olive, J3

select A108-120, (chain A and resi 108-120)
show sticks, A108-120

select A206-215, (chain A and resi 206-215)
show sticks, A206-215

select B108-120, (chain B and resi 108-120)
show sticks, B108-120

select B206-215, (chain B and resi 206-215)
show sticks, B206-215

select C108-120, (chain C and resi 108-120)
show sticks, C108-120

select C206-215, (chain C and resi 206-215)
show sticks, C206-215

select D108-120, (chain D and resi 108-120)
show sticks, D108-120

select D206-215, (chain D and resi 206-215)
show sticks, D206-215

select E108-120, (chain E and resi 108-120)
show sticks, E108-120

select E209-215, (chain E and resi 209-215)
show sticks, E209-215

select F108-120, (chain F and resi 108-120)
show sticks, F108-120

select F206-215, (chain F and resi 206-215)
show sticks, F206-215

select G108-120, (chain G and resi 108-120)
show sticks, G108-120

select G206-215, (chain G and resi 206-215)
show sticks, G206-215

select H108-120, (chain H and resi 108-120)
show sticks, H108-120

select H206-215, (chain H and resi 206-215)
show sticks, H206-215

select I108-120, (chain I and resi 108-120)
show sticks, I108-120

select I209-215, (chain I and resi 209-215)
show sticks, I209-215

select J108-120, (chain J and resi 108-120)
show sticks, J108-120

select J206-215, (chain J and resi 206-215)
show sticks, J206-215

select K76-84, (chain K and resi 76-84)
show sticks, K76-84

select L76-84, (chain L and resi 76-84)
show sticks, L76-84

select M76-84, (chain M and resi 76-84)
show sticks, M76-84

select N76-84, (chain N and resi 76-84)
show sticks, N76-84

select O76-84, (chain O and resi 76-84)
show sticks, O76-84

select P76-84, (chain P and resi 76-84)
show sticks, P76-84

select Q76-84, (chain Q and resi 76-84)
show sticks, Q76-84

select R76-84, (chain R and resi 76-84)
show sticks, R76-84

select S76-84, (chain S and resi 76-84)
show sticks, S76-84

select T76-84, (chain T and resi 76-84)
show sticks, T76-84

select bb, name N+C+O
hide sticks, bb
hide lines, bb
alter ligands, vdw=0.75
flag ignore, all, clear
flag ignore, not ligands, set
show surface, ligands
