# Supplementary material for: Allosteric Communication Occurs via Networks of Tertiary and Quaternary Motions in Proteins
Source: PLoS Comput Biol. 2009 Feb 20;5(2):e1000293. doi: 10.1371/journal.pcbi.1000293 (PMC2634971; doi:10.1371/journal.pcbi.1000293)
Supplement: Dataset S1 — This set contains 51 directories, one for each protein in the allostery benchmark. Within a protein's directory, there are four files: (1) A pymol script (.pml extension) highlighting the rigid bodies and flexible segments. The selection name for each rigid body or flexible segment indicates its position in the quaternary network (QN). Just open the pdb file for either structure of the allosteric protein (the inactive pdb is the first pdb code in the pymol script file name and the active pdb is the second) and run the pymol script. (2) the QN GML - graph modeling language (GML) format of the QN for the protein. In the README file in the top-level directory are instructions for laying out these graphs with the freely available program yEd (http://www.yworks.com). (3) the QN residue lists - chain identifiers and residue ranges for each rigid body and flexible segment in the QN and GCN. (4) the GCN GML. Lay out these GML files according to the instructions in the README. (0.16 MB ZIP) [file pcbi.1000293.s001.zip › PlosCBsupp_indexed/hemoglobin/4HHB-1HHO_GCN.0.5.gml]

graph [
    node [
        id 0
        label "C1+D1"
        graphics [
            w 140.071410359
            h 140.071410359
            type "ellipse"
            fill "#ffffff"
            outline "#00ff00"
            width 2
            outlineStyle "line"
        ]
        LabelGraphics [
            fontSize 18
        ]
    ]
    node [
        id 1
        label "A1+B1"
        graphics [
            w 138.455769111
            h 138.455769111
            type "ellipse"
            fill "#ffffff"
            outline "#0000ff"
            width 2
            outlineStyle "line"
        ]
        LabelGraphics [
            fontSize 18
        ]
    ]
    node [
        id 2
        label "B2"
        graphics [
            w 34.205262753
            h 34.205262753
            type "ellipse"
            fill "#ffffff"
            outline "#ffff00"
            width 2
            outlineStyle "line"
        ]
        LabelGraphics [
            fontSize 18
        ]
    ]
    node [
        id 3
        label "D2"
        graphics [
            w 30.7408522979
            h 30.7408522979
            type "ellipse"
            fill "#ffffff"
            outline "#ff00ff"
            width 2
            outlineStyle "line"
        ]
        LabelGraphics [
            fontSize 18
        ]
    ]
    node [
        id 4
        label "B3"
        graphics [
            w 30.0
            h 30.0
            type "ellipse"
            fill "#ffffff"
            outline "#ff7f00"
            width 2
            outlineStyle "line"
        ]
        LabelGraphics [
            fontSize 18
        ]
    ]
    node [
        id 8
        label "C3"
        graphics [
            w 30.0
            h 30.0
            type "ellipse"
            fill "#ffffff"
            outline "#c4b200"
            width 2
            outlineStyle "line"
        ]
        LabelGraphics [
            fontSize 18
        ]
    ]
    node [
        id 11
        label "D4"
        graphics [
            w 30.0
            h 30.0
            type "ellipse"
            fill "#ffffff"
            outline "#0000ff"
            width 2
            outlineStyle "line"
        ]
        LabelGraphics [
            fontSize 18
        ]
    ]
    node [
        id 16
        label "A-eff"
        graphics [
            w 70.7
            h 21.21
            type "diamond"
            fill "#ffffff"
            outline "#804000"
            width 2
            outlineStyle "line"
        ]
        LabelGraphics [
            fontSize 18
        ]
    ]
    node [
        id 17
        label "B-eff"
        graphics [
            w 70.7
            h 21.21
            type "diamond"
            fill "#ffffff"
            outline "#804000"
            width 2
            outlineStyle "line"
        ]
        LabelGraphics [
            fontSize 18
        ]
    ]
    node [
        id 18
        label "C-eff"
        graphics [
            w 70.7
            h 21.21
            type "diamond"
            fill "#ffffff"
            outline "#804000"
            width 2
            outlineStyle "line"
        ]
        LabelGraphics [
            fontSize 18
        ]
    ]
    node [
        id 19
        label "D-eff"
        graphics [
            w 70.7
            h 21.21
            type "diamond"
            fill "#ffffff"
            outline "#804000"
            width 2
            outlineStyle "line"
        ]
        LabelGraphics [
            fontSize 18
        ]
    ]
    node [
        id 20
        label "CRN-2"
        graphics [
            w 62.3283901605
            h 62.3283901605
            type "octagon"
            fill "#ffffff"
            outline "#000000"
            width 2
            outlineStyle "dotted"
        ]
        LabelGraphics [
            fontSize 18
        ]
    ]
    node [
        id 21
        label "CRN-1"
        graphics [
            w 68.2147768449
            h 68.2147768449
            type "octagon"
            fill "#ffffff"
            outline "#000000"
            width 2
            outlineStyle "dotted"
        ]
        LabelGraphics [
            fontSize 18
        ]
    ]
    node [
        id 22
        label "hemoglobin
4HHB-1HHO (0.5)"
        graphics [
            type "ellipse"
            hasFill 0
            hasOutline 0
        ]
        LabelGraphics [
            fontSize 27.0
        ]
    ]
    edge [
        source 1
        target 4
        label ""
        graphics [
            sourceArrow "none"
            targetArrow "none"
            fill "#000000"
            style "dashed"
            width 2
        ]
        LabelGraphics [
            fontSize 18
        ]
    ]
    edge [
        source 1
        target 2
        label ""
        graphics [
            sourceArrow "none"
            targetArrow "none"
            fill "#000000"
            style "dashed"
            width 2
        ]
        LabelGraphics [
            fontSize 18
        ]
    ]
    edge [
        source 1
        target 0
        label ""
        graphics [
            sourceArrow "none"
            targetArrow "none"
            fill "#000000"
            style "dotted"
            width 2
        ]
        LabelGraphics [
            fontSize 18
        ]
    ]
    edge [
        source 1
        target 8
        label ""
        graphics [
            sourceArrow "none"
            targetArrow "none"
            fill "#000000"
            style "dashed"
            width 2
        ]
        LabelGraphics [
            fontSize 18
        ]
    ]
    edge [
        source 4
        target 2
        label ""
        graphics [
            sourceArrow "none"
            targetArrow "none"
            fill "#000000"
            style "line"
            width 2
        ]
        LabelGraphics [
            fontSize 18
        ]
    ]
    edge [
        source 0
        target 8
        label ""
        graphics [
            sourceArrow "none"
            targetArrow "none"
            fill "#000000"
            style "line"
            width 2
        ]
        LabelGraphics [
            fontSize 18
        ]
    ]
    edge [
        source 0
        target 11
        label ""
        graphics [
            sourceArrow "none"
            targetArrow "none"
            fill "#000000"
            style "dashed"
            width 2
        ]
        LabelGraphics [
            fontSize 18
        ]
    ]
    edge [
        source 0
        target 3
        label ""
        graphics [
            sourceArrow "none"
            targetArrow "none"
            fill "#000000"
            style "line"
            width 2
        ]
        LabelGraphics [
            fontSize 18
        ]
    ]
    edge [
        source 11
        target 3
        label ""
        graphics [
            sourceArrow "none"
            targetArrow "none"
            fill "#000000"
            style "dashed"
            width 2
        ]
        LabelGraphics [
            fontSize 18
        ]
    ]
    edge [
        source 1
        target 20
        label ""
        graphics [
            sourceArrow "none"
            targetArrow "none"
            fill "#000000"
            style "line"
            width 2
        ]
        LabelGraphics [
            fontSize 18
        ]
    ]
    edge [
        source 1
        target 21
        label ""
        graphics [
            sourceArrow "none"
            targetArrow "none"
            fill "#000000"
            style "line"
            width 2
        ]
        LabelGraphics [
            fontSize 18
        ]
    ]
    edge [
        source 2
        target 20
        label ""
        graphics [
            sourceArrow "none"
            targetArrow "none"
            fill "#000000"
            style "line"
            width 2
        ]
        LabelGraphics [
            fontSize 18
        ]
    ]
    edge [
        source 0
        target 20
        label ""
        graphics [
            sourceArrow "none"
            targetArrow "none"
            fill "#000000"
            style "line"
            width 2
        ]
        LabelGraphics [
            fontSize 18
        ]
    ]
    edge [
        source 0
        target 21
        label ""
        graphics [
            sourceArrow "none"
            targetArrow "none"
            fill "#000000"
            style "line"
            width 2
        ]
        LabelGraphics [
            fontSize 18
        ]
    ]
    edge [
        source 8
        target 20
        label ""
        graphics [
            sourceArrow "none"
            targetArrow "none"
            fill "#000000"
            style "line"
            width 2
        ]
        LabelGraphics [
            fontSize 18
        ]
    ]
    edge [
        source 3
        target 21
        label ""
        graphics [
            sourceArrow "none"
            targetArrow "none"
            fill "#000000"
            style "line"
            width 2
        ]
        LabelGraphics [
            fontSize 18
        ]
    ]
    edge [
        source 0
        target 18
        label ""
        graphics [
            sourceArrow "none"
            targetArrow "none"
            fill "#000000"
            style "line"
            width 2
        ]
        LabelGraphics [
            fontSize 18
        ]
    ]
    edge [
        source 0
        target 19
        label ""
        graphics [
            sourceArrow "none"
            targetArrow "none"
            fill "#000000"
            style "line"
            width 2
        ]
        LabelGraphics [
            fontSize 18
        ]
    ]
    edge [
        source 1
        target 16
        label ""
        graphics [
            sourceArrow "none"
            targetArrow "none"
            fill "#000000"
            style "line"
            width 2
        ]
        LabelGraphics [
            fontSize 18
        ]
    ]
    edge [
        source 1
        target 17
        label ""
        graphics [
            sourceArrow "none"
            targetArrow "none"
            fill "#000000"
            style "line"
            width 2
        ]
        LabelGraphics [
            fontSize 18
        ]
    ]
    edge [
        source 2
        target 17
        label ""
        graphics [
            sourceArrow "none"
            targetArrow "none"
            fill "#000000"
            style "line"
            width 2
        ]
        LabelGraphics [
            fontSize 18
        ]
    ]
    edge [
        source 3
        target 19
        label ""
        graphics [
            sourceArrow "none"
            targetArrow "none"
            fill "#000000"
            style "line"
            width 2
        ]
        LabelGraphics [
            fontSize 18
        ]
    ]
    edge [
        source 4
        target 17
        label ""
        graphics [
            sourceArrow "none"
            targetArrow "none"
            fill "#000000"
            style "line"
            width 2
        ]
        LabelGraphics [
            fontSize 18
        ]
    ]
    edge [
        source 8
        target 18
        label ""
        graphics [
            sourceArrow "none"
            targetArrow "none"
            fill "#000000"
            style "line"
            width 2
        ]
        LabelGraphics [
            fontSize 18
        ]
    ]
    edge [
        source 16
        target 21
        label ""
        graphics [
            sourceArrow "none"
            targetArrow "none"
            fill "#000000"
            style "dotted"
            width 2
        ]
        LabelGraphics [
            fontSize 18
        ]
    ]
    edge [
        source 17
        target 20
        label ""
        graphics [
            sourceArrow "none"
            targetArrow "none"
            fill "#000000"
            style "dotted"
            width 2
        ]
        LabelGraphics [
            fontSize 18
        ]
    ]
    edge [
        source 18
        target 20
        label ""
        graphics [
            sourceArrow "none"
            targetArrow "none"
            fill "#000000"
            style "dotted"
            width 2
        ]
        LabelGraphics [
            fontSize 18
        ]
    ]
    edge [
        source 19
        target 21
        label ""
        graphics [
            sourceArrow "none"
            targetArrow "none"
            fill "#000000"
            style "dotted"
            width 2
        ]
        LabelGraphics [
            fontSize 18
        ]
    ]
]
