# Supplementary material for: Allosteric Communication Occurs via Networks of Tertiary and Quaternary Motions in Proteins
Source: PLoS Comput Biol. 2009 Feb 20;5(2):e1000293. doi: 10.1371/journal.pcbi.1000293 (PMC2634971; doi:10.1371/journal.pcbi.1000293)
Supplement: Dataset S1 — This set contains 51 directories, one for each protein in the allostery benchmark. Within a protein's directory, there are four files: (1) A pymol script (.pml extension) highlighting the rigid bodies and flexible segments. The selection name for each rigid body or flexible segment indicates its position in the quaternary network (QN). Just open the pdb file for either structure of the allosteric protein (the inactive pdb is the first pdb code in the pymol script file name and the active pdb is the second) and run the pymol script. (2) the QN GML - graph modeling language (GML) format of the QN for the protein. In the README file in the top-level directory are instructions for laying out these graphs with the freely available program yEd (http://www.yworks.com). (3) the QN residue lists - chain identifiers and residue ranges for each rigid body and flexible segment in the QN and GCN. (4) the GCN GML. Lay out these GML files according to the instructions in the README. (0.16 MB ZIP) [file pcbi.1000293.s001.zip › PlosCBsupp_indexed/lactate_DH/1LTT-1LTR_QN.0.8.resLists]

name       residue_range
B1         B7-58,63-81,100-150,238-285
D1         D7-58,63-81,100-150,238-285
C1         C7-58,63-81,100-150,238-285
A1         A7-58,63-81,100-150,238-285
B2+A2      A151-221,297-306; B151-221,297-306
C2+D2      C151-221,297-306; D151-221,297-306
B3         B307-319
D3         D307-319
C3         C307-319
A3         A307-319
B4         B286-288
D4         D286-288
C4         C286-288
A4         A286-288
A59-62     A59-62
A82-99     A82-99
A222-237   A222-237
A289-296   A289-296
B59-62     B59-62
B82-99     B82-99
B222-237   B222-237
B289-296   B289-296
C59-62     C59-62
C82-99     C82-99
C222-237   C222-237
C289-296   C289-296
D59-62     D59-62
D82-99     D82-99
D222-237   D222-237
D289-296   D289-296
