# Supplementary material for: Allosteric Communication Occurs via Networks of Tertiary and Quaternary Motions in Proteins
Source: PLoS Comput Biol. 2009 Feb 20;5(2):e1000293. doi: 10.1371/journal.pcbi.1000293 (PMC2634971; doi:10.1371/journal.pcbi.1000293)
Supplement: Dataset S1 — This set contains 51 directories, one for each protein in the allostery benchmark. Within a protein's directory, there are four files: (1) A pymol script (.pml extension) highlighting the rigid bodies and flexible segments. The selection name for each rigid body or flexible segment indicates its position in the quaternary network (QN). Just open the pdb file for either structure of the allosteric protein (the inactive pdb is the first pdb code in the pymol script file name and the active pdb is the second) and run the pymol script. (2) the QN GML - graph modeling language (GML) format of the QN for the protein. In the README file in the top-level directory are instructions for laying out these graphs with the freely available program yEd (http://www.yworks.com). (3) the QN residue lists - chain identifiers and residue ranges for each rigid body and flexible segment in the QN and GCN. (4) the GCN GML. Lay out these GML files according to the instructions in the README. (0.16 MB ZIP) [file pcbi.1000293.s001.zip › PlosCBsupp_indexed/lactate_DH/1LTT-1LTR_RBs.0.8.pml]

bg_color white
set depth_cue=0
space cmyk
hide all
show cartoon, all
color red, all
hide everything, forbidden
select ligands, (hetatm and not resn hoh)
color brown, ligands
color brown, ligands2

select B1, (chain B and resi 7-58,63-81,100-150,238-285)
color green, B1

select D1, (chain D and resi 7-58,63-81,100-150,238-285)
color blue, D1

select C1, (chain C and resi 7-58,63-81,100-150,238-285)
color yellow, C1

select A1, (chain A and resi 7-58,63-81,100-150,238-285)
color magenta, A1

select B2+A2, (chain A and resi 151-221,297-306) or (chain B and resi 151-221,297-306)
color orange, B2+A2

select C2+D2, (chain C and resi 151-221,297-306) or (chain D and resi 151-221,297-306)
color cyan, C2+D2

select B3, (chain B and resi 307-319)
color slate, B3

select D3, (chain D and resi 307-319)
color salmon, D3

select C3, (chain C and resi 307-319)
color olive, C3

select A3, (chain A and resi 307-319)
color br6, A3

select B4, (chain B and resi 286-288)
color blue, B4

select D4, (chain D and resi 286-288)
color green, D4

select C4, (chain C and resi 286-288)
color magenta, C4

select A4, (chain A and resi 286-288)
color yellow, A4

select A59-62, (chain A and resi 59-62)
show sticks, A59-62

select A82-99, (chain A and resi 82-99)
show sticks, A82-99

select A222-237, (chain A and resi 222-237)
show sticks, A222-237

select A289-296, (chain A and resi 289-296)
show sticks, A289-296

select B59-62, (chain B and resi 59-62)
show sticks, B59-62

select B82-99, (chain B and resi 82-99)
show sticks, B82-99

select B222-237, (chain B and resi 222-237)
show sticks, B222-237

select B289-296, (chain B and resi 289-296)
show sticks, B289-296

select C59-62, (chain C and resi 59-62)
show sticks, C59-62

select C82-99, (chain C and resi 82-99)
show sticks, C82-99

select C222-237, (chain C and resi 222-237)
show sticks, C222-237

select C289-296, (chain C and resi 289-296)
show sticks, C289-296

select D59-62, (chain D and resi 59-62)
show sticks, D59-62

select D82-99, (chain D and resi 82-99)
show sticks, D82-99

select D222-237, (chain D and resi 222-237)
show sticks, D222-237

select D289-296, (chain D and resi 289-296)
show sticks, D289-296

select bb, name N+C+O
hide sticks, bb
hide lines, bb
alter ligands, vdw=0.75
flag ignore, all, clear
flag ignore, not ligands, set
show surface, ligands
