# Supplementary material for: Allosteric Communication Occurs via Networks of Tertiary and Quaternary Motions in Proteins
Source: PLoS Comput Biol. 2009 Feb 20;5(2):e1000293. doi: 10.1371/journal.pcbi.1000293 (PMC2634971; doi:10.1371/journal.pcbi.1000293)
Supplement: Dataset S1 — This set contains 51 directories, one for each protein in the allostery benchmark. Within a protein's directory, there are four files: (1) A pymol script (.pml extension) highlighting the rigid bodies and flexible segments. The selection name for each rigid body or flexible segment indicates its position in the quaternary network (QN). Just open the pdb file for either structure of the allosteric protein (the inactive pdb is the first pdb code in the pymol script file name and the active pdb is the second) and run the pymol script. (2) the QN GML - graph modeling language (GML) format of the QN for the protein. In the README file in the top-level directory are instructions for laying out these graphs with the freely available program yEd (http://www.yworks.com). (3) the QN residue lists - chain identifiers and residue ranges for each rigid body and flexible segment in the QN and GCN. (4) the GCN GML. Lay out these GML files according to the instructions in the README. (0.16 MB ZIP) [file pcbi.1000293.s001.zip › PlosCBsupp_indexed/phosphofructokinase/6PFK-4PFK_RBs.0.5.pml]

bg_color white
set depth_cue=0
space cmyk
hide all
show cartoon, all
color red, all
hide everything, forbidden
select ligands, (hetatm and not resn hoh)
color brown, ligands
color brown, ligands2

select A1+B1, (chain A and resi 1-147,169-187,248-301,303-320) or (chain B and resi 1-147,169-187,248-301,303-320)
color green, A1+B1

select C1+D1+B3, (chain B and resi 148-155) or (chain C and resi 1-147,169-187,248-301,303-320) or (chain D and resi 1-71,79-147,175-187,248-301,303-320)
color blue, C1+D1+B3

select D2, (chain D and resi 148-155,163-174,188-210,216-247)
color yellow, D2

select A2, (chain A and resi 148-155,163-168,188-210,216-247)
color magenta, A2

select C2, (chain C and resi 148-155,163-168,188-210,216-247)
color orange, C2

select B2, (chain B and resi 163-168,188-210,216-247)
color cyan, B2

select D3, (chain D and resi 72-78)
color slate, D3

select B4, (chain B and resi 211-215)
color salmon, B4

select A3, (chain A and resi 211-215)
color olive, A3

select D4, (chain D and resi 211-215)
color br6, D4

select C3, (chain C and resi 211-215)
color green, C3

select A156-162, (chain A and resi 156-162)
show sticks, A156-162

select B156-162, (chain B and resi 156-162)
show sticks, B156-162

select C156-162, (chain C and resi 156-162)
show sticks, C156-162

select D156-162, (chain D and resi 156-162)
show sticks, D156-162

select bb, name N+C+O
hide sticks, bb
hide lines, bb
alter ligands, vdw=0.75
flag ignore, all, clear
flag ignore, not ligands, set
show surface, ligands
