# Supplementary material for: Allosteric Communication Occurs via Networks of Tertiary and Quaternary Motions in Proteins
Source: PLoS Comput Biol. 2009 Feb 20;5(2):e1000293. doi: 10.1371/journal.pcbi.1000293 (PMC2634971; doi:10.1371/journal.pcbi.1000293)
Supplement: Dataset S1 — This set contains 51 directories, one for each protein in the allostery benchmark. Within a protein's directory, there are four files: (1) A pymol script (.pml extension) highlighting the rigid bodies and flexible segments. The selection name for each rigid body or flexible segment indicates its position in the quaternary network (QN). Just open the pdb file for either structure of the allosteric protein (the inactive pdb is the first pdb code in the pymol script file name and the active pdb is the second) and run the pymol script. (2) the QN GML - graph modeling language (GML) format of the QN for the protein. In the README file in the top-level directory are instructions for laying out these graphs with the freely available program yEd (http://www.yworks.com). (3) the QN residue lists - chain identifiers and residue ranges for each rigid body and flexible segment in the QN and GCN. (4) the GCN GML. Lay out these GML files according to the instructions in the README. (0.16 MB ZIP) [file pcbi.1000293.s001.zip › PlosCBsupp_indexed/README]

Files in this supplemental data set:

This set contains 51 directories, one for each protein in the
allostery benchmark.

Within a protein's directory, there are four files:

1) A pymol script (.pml extension) highlighting the rigid bodies and
   flexible segments. The selection name for each rigid body or
   flexible segment indicates its position in the quaternary network
   (QN). Just open the pdb file for either structure of the allosteric
   protein (the inactive pdb is the first pdb code in the pymol script
   file name    and the active pdb is the second) and run the pymol
   script.
2) the QN GML - graph modeling language (GML) format of the QN for the
   protein.  Below are instructions for laying out these graphs with
   the freely available program yEd (www.yworks.com). 
3) the QN residue lists - chain identifiers and residue ranges for
   each rigid body and flexible segment in the QN and GCN.
4) the GCN GML.  Lay out these GML files according to the following
   instructions 

========================================================================

Laying out QN and GCN gml files in yEd:

I suggest using Layout -> Organic -> Smart

When you run the following layout command, you will get a dialog box
where you can set some parameters.  Some of these are very important
to set correctly; otherwise the GML will not lay out correctly:

Visual tab:
1) Obey node sizes : on - this is important since the nodes in the
   network have different sizes
2) Avoid node / edge overlaps:  on works best most of the time, but
   turn off if you aren't having luck with it on
3) compactness - 0.8 is typically a good value, but if laying out is
   difficult, try varying this value, but avoid values below ~0.3.

Restrictions tab:
Tweaking the aspect ratio sometimes helps.

Algorithm tab:
Increase the quality / time ratio to 1.0 

activate deterministic mode:  will give you the same layout every time
for graphs with a given topology of nodes and edges.

ALSO IMPORTANT - After running smart organic layout, run Layout ->
edge router -> organic, turn "route only necessary" on.

You can save your work as ygf or graphML format and reload it at a
later time.

If you like the topology of the layout but not the orientation, I
suggest using Tools -> Transform Graph -> rotate.  Using scale on this
menu will control the amount of white space between nodes but will not
change the size of nodes or labels.

Please direct any questions about laying out these graphs to Mike
Daily, mdaily2002@gmail.com
