# Supplementary material for: Allosteric Communication Occurs via Networks of Tertiary and Quaternary Motions in Proteins
Source: PLoS Comput Biol. 2009 Feb 20;5(2):e1000293. doi: 10.1371/journal.pcbi.1000293 (PMC2634971; doi:10.1371/journal.pcbi.1000293)
Supplement: Dataset S1 — This set contains 51 directories, one for each protein in the allostery benchmark. Within a protein's directory, there are four files: (1) A pymol script (.pml extension) highlighting the rigid bodies and flexible segments. The selection name for each rigid body or flexible segment indicates its position in the quaternary network (QN). Just open the pdb file for either structure of the allosteric protein (the inactive pdb is the first pdb code in the pymol script file name and the active pdb is the second) and run the pymol script. (2) the QN GML - graph modeling language (GML) format of the QN for the protein. In the README file in the top-level directory are instructions for laying out these graphs with the freely available program yEd (http://www.yworks.com). (3) the QN residue lists - chain identifiers and residue ranges for each rigid body and flexible segment in the QN and GCN. (4) the GCN GML. Lay out these GML files according to the instructions in the README. (0.16 MB ZIP) [file pcbi.1000293.s001.zip › PlosCBsupp_indexed/TetR/2TRT-1QPI_RBs.0.8.pml]

bg_color white
set depth_cue=0
space cmyk
hide all
show cartoon, all
color red, all
hide everything, forbidden
select ligands, (hetatm and not resn hoh)
color brown, ligands
color brown, ligands2

select A1+B1, (chain A and resi 64-82,110-144,168-179,183-201) or (chain B and resi 64-82,110-144,168-179,183-201)
color green, A1+B1

select B2, (chain B and resi 7-37,48-63,83-100,145-152,180-182)
color blue, B2

select A2, (chain A and resi 7-37,48-63,83-100,145-152,180-182)
color yellow, A2

select B4, (chain B and resi 153-155)
color magenta, B4

select B3, (chain B and resi 45-47)
color orange, B3

select B5, (chain B and resi 4-6)
color cyan, B5

select A5, (chain A and resi 153-155)
color slate, A5

select A4, (chain A and resi 45-47)
color salmon, A4

select A3, (chain A and resi 4-6)
color olive, A3

select A38-44, (chain A and resi 38-44)
show sticks, A38-44

select A101-109, (chain A and resi 101-109)
show sticks, A101-109

select A165-167, (chain A and resi 165-167)
show sticks, A165-167

select A202-206, (chain A and resi 202-206)
show sticks, A202-206

select B38-44, (chain B and resi 38-44)
show sticks, B38-44

select B101-109, (chain B and resi 101-109)
show sticks, B101-109

select B165-167, (chain B and resi 165-167)
show sticks, B165-167

select B202-206, (chain B and resi 202-206)
show sticks, B202-206

select A2-3, (chain A and resi 2-3)

select A207-208, (chain A and resi 207-208)

select B2-3, (chain B and resi 2-3)

select B207-208, (chain B and resi 207-208)

select A165-165, (chain A and resi 165)

select B165-165, (chain B and resi 165)

select bb, name N+C+O
hide sticks, bb
hide lines, bb
alter ligands, vdw=0.75
flag ignore, all, clear
flag ignore, not ligands, set
show surface, ligands
